# Supplementary material for: Microbial differences between dental plaque and historic dental calculus are related to oral biofilm maturation stage
Source: Microbiome. 2019 Jul 6;7:102. doi: 10.1186/s40168-019-0717-3 (PMC6612086; doi:10.1186/s40168-019-0717-3)
Supplement: Supplementary file 2 — Supplemental Tables S1-S7. (XLSX 313 kb) [file 40168_2019_717_MOESM2_ESM.xlsx]

## Sheet: Table S1-metadata
ID	Skeleton code	Substrate	Source	AccuPrime PFX-generated library ENA Accession	KappaHiFi-uracil +-generated library ENA accession	AccuPrime PFX-generated library Analysis-ready reads	KappaHiFi-uracil +-generated Analysis-ready reads	Proteomics shotgun sequencing-selected samples	Metabolomics (K-Katie, M-Metabolon, N-no)	Age	Caries	Deposit_density	Deposit_location	Deposit_spread	Jaw	Multiple_teeth	PD	Sex (used for analysis)	Sex estimate (inc. ?/??)-skeleton	Sex estimate -DNA	Tooth_type	Teeth sampled and used for extraction (universal tooth numbering system)	Teeth with periodontal disease	Teeth with caries	Tooth_surface	Whole_mouth _caries	Whole_mouth_PD	Gingival index	Plaque index (%)	Probing depth	Clinical attachment loss	Bleeding on probind		Legend
CS01	3070	Historic dental calculus	This study	ERR3003613	ERR3003661	9409846		N	N	Young	Y	3	1	3	max	Y	N	F	F	F	2	(3, 15)	18	2,3,4,5,6,7,12,15,17,18,20-29,31,32	b	Y	Y	x	x	x	x	x		Tooth_type
CS02	3084	Historic dental calculus	This study	ERR3003614	ERR3003662	12151836		N	N	Prime	N	2	1	2	man	Y	Y	M	M	M	2	(17, 20, 21, 28, 29)	17	2	u	Y	Y	x	x	x	x	x		1	incisor and/or canine
CS03	3094	Historic dental calculus	This study	ERR3003615	ERR3003663	11658912		N	N	Middle	N	2	1	2	man	Y	N	F	??M	F	1	(24, 25, 27, 8)	13,19	29	u	Y	Y	x	x	x	x	x		2	premolar and/or molar
CS04	3115	Historic dental calculus	This study	ERR3003616	ERR3003664	13166953		N	Y: M-man24-27	Young	N	1	3	2	man	Y	N	M	?M	M	1	(24-27)	18,19	4,12,13,19,20	u	Y	Y	x	x	x	x	x		3	comination of 1 and 2
CS05	3178	Historic dental calculus	This study	NA	ERR3003665	NA		N	N	Middle	N	1	1	3	man	Y	N	M	?M	NA	2	(21-25)	18,10,31	3,29,30	b	Y	Y	x	x	x	x	x
CS06	3272	Historic dental calculus	This study	NA	ERR3003666	NA		Y: mandible17-21ling	Y-K-mandible17-21ling; M-mandible19-21bucc	Prime	N	1	3	3	man	Y	N	M	?M	M	1	(19-21bucc)	4,14,15	5,14,15	u	Y	Y	x	x	x	x	x		Jaw
CS07	3321	Historic dental calculus	This study	NA	ERR3003667	9187742		Y: man24,25	Y: M-man24,25	Prime	N	1	3	2	man	Y	N	M	?F	M	1	(24, 25)	16,17,18,31,32	1,2,17,18,20,28	u	Y	Y	x	x	x	x	x		man	mandible
CS08	3323	Historic dental calculus	This study	ERR3003618	ERR3003668	8779509		N	N	Prime	N	2	2	1	man	Y	N	M	M	M	1	(24-27)	2,3,14,18,19	12,15	u	Y	Y	x	x	x	x	x		max	maxilla
CS09	3372	Historic dental calculus	This study	ERR3003619	ERR3003669	14085748		N	N	Prime	N	1	3	2	man	Y	Y	M	M	M	3	25, 19	1,2,16,19,20	2,17	u	Y	Y	x	x	x	x	x
CS10	3405	Historic dental calculus	This study	ERR3003620	ERR3003670	16119506		N	N	Prime	N	1	3	2	man	Y	Y	M	?M	M	1	(22,24, 27)	13,14,15,18,22,23,24,25,26,30,31		u	Y	Y	x	x	x	x	x		Deposit_density
CS11	3479	Historic dental calculus	This study	ERR3003621	ERR3003671	20310987		Y: man22,26	Y: M-man22,26	Young	N	1	1	2	man	Y	N	M	F	M	1	(22, 26)	none	18	b	Y	N	x	x	x	x	x		1	dense
CS12	3488	Historic dental calculus	This study	ERR3003622	ERR3003672	7616540		Y: mandible23+24; mandible23+24	Y: K-mandible23+24; M-mandible23+24	Middle	N	1	1	3	max	N	N	M	M	M	2	(3)	2,4,6,7,11,13,19,22,28,30	19,28,29,30	u	Y	Y	x	x	x	x	x		2	light
CS13	3498	Historic dental calculus	This study	ERR3003623	ERR3003673	15523264		N	N	Prime	N	1	3	2	man	N	Y	M	M	M	1	(26	2,6,9,12,14,17,22,23,26-30	3	u	Y	Y	x	x	x	x	x		3	mixed
CS14	3514	Historic dental calculus	This study	ERR3003624	ERR3003674	1693017		N	N	Prime	N	1	3	3	man	Y	Y	M	?M	NA	3	(21-23rt)	3,14-16,18,21,22,27,28,30,31	1,16	u	Y	Y	x	x	x	x	x
CS15	3516	Historic dental calculus	This study	ERR3003625	ERR3003675	13976594		N	N	Prime	N	1	2	2	max	Y	Y	F	F	F	3	(21, 24, 25)	2,4,13,14,18-20,23-26,31	1,9,10,13-16,31,32	u	Y	Y	x	x	x	x	x		Deposit_spread
CS16	3537	Historic dental calculus	This study	ERR3003626	ERR3003676	11598876		N	N	Prime	N	1	3	2	man	Y	N	M	?M	M	1	(23-26)	3,4,5,29,30,31	5	u	Y	Y	x	x	x	x	x		1	contained ("ring")
CS17	3572	Historic dental calculus	This study	ERR3003627	ERR3003677	15027970		N	N	Prime	N	1	1	2	max	N	Y	F	F	NA	2	(2)	1,2,14,15,19,29,30	15,19,29,30	b	Y	Y	x	x	x	x	x		2	blanket
CS18	3578	Historic dental calculus	This study	ERR3003628	ERR3003678	5797734		Y: maxilla15bucc; maxilla15bucc	Y: K-maxilla15bucc; M-maxilla15bucc	Middle	N	1	1	2	man	Y	N	M	M	NA	1	(22, 23, 25, 27ling)	14,15,16,19,31,32	none	l	N	Y	x	x	x	x	x		3	mixed
CS19	3632	Historic dental calculus	This study	ERR3003629	ERR3003679	7474931		Y: M-man23-25	Y: M-man23-25	Middle	N	1	2	2	man	Y	N	M	M	M	1	(23-25)	3	5,3	u	Y	Y	x	x	x	x	x
CS20	3651	Historic dental calculus	This study	ERR3003630	ERR3003680	20305326		N	Y: M-man26,27	Middle	N	1	2	1	man	Y	N	M	M	M	1	(26, 27)	1,30,31,32	1,30,31	u	Y	Y	x	x	x	x	x
CS21	3889	Historic dental calculus	This study	ERR3003631	ERR3003681	18407246		Y: man18,27	Y: M-man18,27	Prime	N	1	2	3	man	Y	N	M	M	M	3	(18, 27)	none	none	l	N	N	x	x	x	x	x		Deposit_location
CS22	3983	Historic dental calculus	This study	ERR3003632	ERR3003682	16954828		N	N	Prime	Y	2	3	1	max	N	N	M	M	NA	2	(15)	1,2,16,17,22,27,29	2,14,15,18	x	Y	Y	x	x	x	x	x		1	crown/CEJ+crown
CS23	3913	Historic dental calculus	This study	ERR3003633	ERR3003683	26090833		N	Y: M-man21	Prime	N	1	2	2	man	N	N	F	F	F	2	(21??)	2,31	2,18,26,31	l	Y	Y	x	x	x	x	x		2	CEJ
CS24	4036	Historic dental calculus	This study	ERR3003634	ERR3003684	7472813		N	Y: K-maxilla; M-maxilla	Middle	Y	1	3	1	max	N	Y	F	F	F	2	(14)	1,3,5,11,12,14,15	3,7,11,14,16,29	x	Y	Y	x	x	x	x	x		3	root/CEJ+root
CS25	4051	Historic dental calculus	This study	NA	NA	NA		N	N	Middle		1	4	2	NA	NA	NA	F	?F	x	NA	(22, 26, 27)	4,13,14	14	u	NA	NA	x	x	x	x	x
CS26	4054	Historic dental calculus	This study	ERR3003635	ERR3003685	5552357		N	N	Middle	N	3	2	1	man	Y	Y	M	?M	M	2	(19-21)	1,2,7,15,16,1,7,18,19,30,31,32	2,5,15,18	u	Y	Y	x	x	x	x	x
CS27	4075	Historic dental calculus	This study	ERR3003636	ERR3003686	595112		N	N	Prime	N	1	3	2	man	N	Y	M	M	M	1	(22)	1,2,3,4,11,12,13,19-24,26,28,30	1	b	Y	Y	x	x	x	x	x
CS28	4085	Historic dental calculus	This study	ERR3003637	ERR3003687	14072109		N	N	Middle	Y	2	3	1	man	Y	Y	F	??M	F	3	(21, 27, 29)	17,18,22,24,26,28,29	6,14,16,17,18,29	u	Y	Y	x	x	x	x	x		Tooth_surface
CS29	4090	Historic dental calculus	This study	ERR3003638	ERR3003688	21739916		N	N	Prime	N	1	3	2	man	Y	Y	M	?M	M	3	(19, 23, 24lft)	1,2,4,14-20,30,31,32	5	u	Y	Y	x	x	x	x	x		b	buccal
CS30	4103	Historic dental calculus	This study	ERR3003639	ERR3003689	6144168		N	Y: M-man21,27,29	Young	N	3	2	3	man	Y	N	F	F	F	3	(21, 23-25)	none	1,2,15,31	?	Y	N	x	x	x	x	x		l	lingual/palatal
CS31	4114	Historic dental calculus	This study	ERR3003640	ERR3003690	22578858		Y: man20,26,31	Y: M-man20,26,31	Middle	N	1	2	1	man	Y	N	F	F	NA	3	(20, 26, 31)	12,18	12	u	Y	Y	x	x	x	x	x		u	both b&l
CS32	4117	Historic dental calculus	This study	ERR3003641	ERR3003691	30724291		N	N	Middle	N	1	3	1	max	Y	Y	M	?M	M	1	(7-9, 11)	1,2,3,9,10,17,28,31,32	13	u	Y	Y	x	x	x	x	x		x	unknown
CS33	4163	Historic dental calculus	This study	ERR3003642	ERR3003692	11275857		N	N	Middle	Y	2	2	1	man	Y	Y	M	??M	M	3	(20, 21, 23, 28)	17,20,22	17,20,21,22,28	l	Y	Y	x	x	x	x	x
CS34	4179	Historic dental calculus	This study	ERR3003643	ERR3003693	8996633		N	N	Prime	N	1	1	2	man	Y	N	F	F	NA	1	(24, 25)	2,3,32	none	u	N	Y	x	x	x	x	x		Age
CS35	4183	Historic dental calculus	This study	ERR3003644	ERR3003694	14147967		N	N	Prime	Y	2	2	1	man	Y	N	M	?M	M	3	(18, 27)	29	27	u	Y	Y	x	x	x	x	x		Young	18-24
CS36	4192	Historic dental calculus	This study	ERR3003645	ERR3003695	7281244		N	N	Middle	Y	3	2	1	man	Y	Y	F	F	F	3	(27-22,5)	4,7,16,22-27,29	7,8,16,22,23	b	Y	Y	x	x	x	x	x		Prime	25-34
CS37	4197	Historic dental calculus	This study	ERR3003646	ERR3003696	23857722		N	N	Middle	N	2	2	1	max	Y	Y	M	?M	M	3	(6, 8, 9, 11, 13)	4,13,15,17,25-27	2,4,5,7,10,14,15,16,20	b	Y	Y	x	x	x	x	x		Middle	35-44
CS38	4210	Historic dental calculus	This study	ERR3003647	ERR3003697	14486102		N	N	Young	N	2	2	1	man	Y	N	M	??M	M	3	(21, 27, 29)	17,18,20	2,7,10,16,17,18,19,20,	u	Y	Y	x	x	x	x	x		Mature	45+
CS39	4265	Historic dental calculus	This study	ERR3003648	ERR3003698	9620153		N	Y: M-man27	Middle	N	1	3	2	man	N	N	M	M	M	1	(27)	8,11	none	b	N	Y	x	x	x	x	x
CS40	4329a	Historic dental calculus	This study	ERR3003649	ERR3003699	4896226		Y: max15	Y: M-max15	Middle	N	1	3	2	max	N	N	M	?	F	1	(15)	none	none	u	N	N	x	x	x	x	x		Sex
CS41	4386	Historic dental calculus	This study	NA	NA	NA		N	N	Young	NA	1	2	2	NA	NA	NA	M	M	x	NA	(25)	none	3,10,13,16,17	b	NA	NA	x	x	x	x	x		M	Male
CS42	4391	Historic dental calculus	This study	ERR3003650	ERR3003700	5747129		N	N	Young	N	1	1	2	man	Y	N	M	?M	M	1	(23-26ling)	2,14	none	l	N	N	x	x	x	x	x		F	Female
CS43	4419	Historic dental calculus	This study	ERR3003651	ERR3003701	8767459		N	N	Prime	N	2	2	1	man	Y	N	M	M	M	1	(22, 24-27)	2,4,14,15,16,32	1,2,4,5,11-15,30,32	u	Y	Y	x	x	x	x	x		?	uncertainty
CS44	4429	Historic dental calculus	This study	ERR3003652	ERR3003702	12737576		N	N	Middle	N	2	2	1	man	N	N	F	M	F	1	(27)	15	12, 20,22,23	b	Y	Y	x	x	x	x	x		x	could not be determined
CS45	4433	Historic dental calculus	This study	ERR3003653	ERR3003703	4509881		N	N	Prime	N	1	1	2	man	Y	Y	M	?M	M	1	(22-25)	1,2,3,13-18,22-26,30,32	none	u	N	Y	x	x	x	x	x
CS46	4457	Historic dental calculus	This study	ERR3003654	ERR3003704	9692028		Y: 23ling; 23ling	Y: K-23ling; M-23ling	Middle	N	1	1	2	man	N	N	F	F	F	1	(26b)	1,15,16,20,21	14,29	b	Y	Y	x	x	x	x	x
CS47	4467	Historic dental calculus	This study	ERR3003655	ERR3003705	30413337		N	N	Prime	Y	1	2	1	man	Y	Y	M	?M	M	3	(22-28??)	5,7,13,26,	1,25,??*	u	Y	Y	x	x	x	x	x
CS48	4483	Historic dental calculus	This study	ERR3003656	ERR3003706	545928		N	N	Middle	N	1	3	2	man	Y	N	M	?M	M	1	(22, 24)	1,2,4,14-19,30,31,32	1,2,11,18,20	u	Y	Y	x	x	x	x	x
CSD	3572	dentin	This study (CS17)	ERR3003657	ERR3003707	11851322		N	N	NA	NA	NA	NA	NA	NA	NA	NA	NA	NA	NA	NA	NA	NA	NA	NA	NA	NA	x	x	x	x	x
CSL	NA	library build blank	This study	ERR3003658	ERR3003708	42390		N	N	NA	NA	NA	NA	NA	NA	NA	NA	NA	NA	NA	NA	NA	NA	NA	NA	NA	NA	x	x	x	x	x
CSN	NA	extraction blank	This study	ERR3003659	ERR3003709	633607		NA	NA	NA	NA	NA	NA	NA	NA	NA	NA	NA	NA	NA	NA	NA	NA	NA	NA	NA	NA	x	x	x	x	x
CSS	NA	soil	This study (bag holding CS7)	ERR3003660	ERR3003710	17401944		NA	NA	NA	NA	NA	NA	NA	NA	NA	NA	NA	NA	NA	NA	NA	NA	NA	NA	NA	NA	x	x	x	x	x
JAE006.A0101	NA	Modern dental calculus	This study	ERR3149835	x	19132114		NA	NA	Mature	N	NA	NA	NA	man	N	Y	M	NA	NA	NA	23	NA	NA	NA	Y	Y	2	75	3	5	Y		Protein and Metabolite metadata
JAE007.A0101	NA	Modern dental calculus	This study	ERR3149836	x	88613670		NA	NA	Mature	N	NA	NA	NA	man	N	Y	M	NA	NA	NA	27	NA	NA	NA	Y	Y	2	70	3	4	Y		Y-yes, N-No; K -sample sent to Katie, M-sample sent to Metabolon
JAE008.A0101	NA	Modern dental calculus	This study	ERR3149837	x	66728743		NA	NA	Middle	N	NA	NA	NA	max	N	N	M	NA	NA	NA	3	NA	NA	NA	Y	Y	3	90	5	5	Y
JAE009.A0101	NA	Modern dental calculus	This study	ERR3149838	x	66717630		NA	NA	Prime	N	NA	NA	NA	man	N	N	M	NA	NA	NA	24	NA	NA	NA	Y	Y	2	80	3	4	Y		NA - Not Applicable
JAE010.A0101	NA	Modern dental calculus	This study	ERR3149839	x	66584109		NA	NA	Mature	N	NA	NA	NA	max	N	Y	M	NA	NA	NA	14	NA	NA	NA	Y	Y	2	85	4	4	Y
JAE012.A0101	NA	Modern dental calculus	This study	ERR3149840	x	60316527		NA	NA	Mature	N	NA	NA	NA	man	N	Y	NA	NA	NA	NA	25	NA	NA	NA	Y	Y	3	80	3	4	Y		Periodontal clincial parameters
JAE013.A0101	NA	Modern dental calculus	This study	ERR3149841	x	63543283		NA	NA	Mature	N	NA	NA	NA	man	N	Y	M	NA	NA	NA	26	NA	NA	NA	Y	Y	3	85	3	5	Y		x - data cannot be collected from skeletal materal
JAE014.A0101	NA	Modern dental calculus	This study	ERR3149842	x	39086563		NA	NA	Young	N	NA	NA	NA	man	N	N	M	NA	NA	NA	23	NA	NA	NA	Y	Y	3	75	3	3	Y
JAE015.A0101	NA	Modern dental calculus	This study	ERR3149843	x	68875543		NA	NA	Mature	N	NA	NA	NA	man	N	Y	F	NA	NA	NA	25	NA	NA	NA	Y	Y	3	80	3	3	Y
JAE016.A0101	NA	Modern dental calculus	This study	ERR3149844	x	57698550		NA	NA	Middle	N	NA	NA	NA	man	N	N	F	NA	NA	NA	24	NA	NA	NA	Y	Y	2	75	3	3	Y
SRS013252suprapq	NA	supragingival plaque	Human Microbiome Project	SRS013252	x	10000000		NA	NA	NA	No	NA	NA	NA	NA	NA	No	M	NA	NA	NA	NA	NA	NA	NA	No	No	NA	NA	NA	NA	NA
SRS013950subpq	NA	subgingival plaque	Human Microbiome Project	SRS013950	x	10000000		NA	NA	NA	No	NA	NA	NA	NA	NA	No	M	NA	NA	NA	NA	NA	NA	NA	No	No	NA	NA	NA	NA	NA
SRS014107subpq	NA	subgingival plaque	Human Microbiome Project	SRS014107	x	10000000		NA	NA	NA	No	NA	NA	NA	NA	NA	No	M	NA	NA	NA	NA	NA	NA	NA	No	No	NA	NA	NA	NA	NA
SRS014477subpq	NA	subgingival plaque	Human Microbiome Project	SRS014477	x	10000000		NA	NA	NA	No	NA	NA	NA	NA	NA	No	F	NA	NA	NA	NA	NA	NA	NA	No	No	NA	NA	NA	NA	NA
SRS014691subpq	NA	subgingival plaque	Human Microbiome Project	SRS014691	x	10000000		NA	NA	NA	No	NA	NA	NA	NA	NA	No	M	NA	NA	NA	NA	NA	NA	NA	No	No	NA	NA	NA	NA	NA
SRS015064subpq	NA	subgingival plaque	Human Microbiome Project	SRS015064	x	10000000		NA	NA	NA	No	NA	NA	NA	NA	NA	No	F	NA	NA	NA	NA	NA	NA	NA	No	No	NA	NA	NA	NA	NA
SRS015215suprapq	NA	supragingival plaque	Human Microbiome Project	SRS015215	x	10000000		NA	NA	NA	No	NA	NA	NA	NA	NA	No	F	NA	NA	NA	NA	NA	NA	NA	No	No	NA	NA	NA	NA	NA
SRS019029subpq	NA	subgingival plaque	Human Microbiome Project	SRS019029	x	10000000		NA	NA	NA	No	NA	NA	NA	NA	NA	No	M	NA	NA	NA	NA	NA	NA	NA	No	No	NA	NA	NA	NA	NA
SRS019077suprapq	NA	supragingival plaque	Human Microbiome Project	SRS019077	x	10000000		NA	NA	NA	No	NA	NA	NA	NA	NA	No	M	NA	NA	NA	NA	NA	NA	NA	No	No	NA	NA	NA	NA	NA
SRS019129subpq	NA	subgingival plaque	Human Microbiome Project	SRS019129	x	10000000		NA	NA	NA	No	NA	NA	NA	NA	NA	No	M	NA	NA	NA	NA	NA	NA	NA	No	No	NA	NA	NA	NA	NA
SRS019591suprapq	NA	supragingival plaque	Human Microbiome Project	SRS019591	x	10000000		NA	NA	NA	No	NA	NA	NA	NA	NA	No	F	NA	NA	NA	NA	NA	NA	NA	No	No	NA	NA	NA	NA	NA
SRS023841suprapq	NA	supragingival plaque	Human Microbiome Project	SRS023841	x	10000000		NA	NA	NA	No	NA	NA	NA	NA	NA	No	F	NA	NA	NA	NA	NA	NA	NA	No	No	NA	NA	NA	NA	NA
SRS044230suprapq	NA	supragingival plaque	Human Microbiome Project	SRS044230	x	10000000		NA	NA	NA	No	NA	NA	NA	NA	NA	No	M	NA	NA	NA	NA	NA	NA	NA	No	No	NA	NA	NA	NA	NA
SRS045015suprapq	NA	supragingival plaque	Human Microbiome Project	SRS045015	x	10000000		NA	NA	NA	No	NA	NA	NA	NA	NA	No	F	NA	NA	NA	NA	NA	NA	NA	No	No	NA	NA	NA	NA	NA
SRS045197suprapq	NA	supragingival plaque	Human Microbiome Project	SRS045197	x	10000000		NA	NA	NA	No	NA	NA	NA	NA	NA	No	M	NA	NA	NA	NA	NA	NA	NA	No	No	NA	NA	NA	NA	NA
SRS051378suprapq	NA	supragingival plaque	Human Microbiome Project	SRS051378	x	10000000		NA	NA	NA	No	NA	NA	NA	NA	NA	No	F	NA	NA	NA	NA	NA	NA	NA	No	No	NA	NA	NA	NA	NA
SRS063215subpq	NA	subgingival plaque	Human Microbiome Project	SRS063215	x	10000000		NA	NA	NA	No	NA	NA	NA	NA	NA	No	F	NA	NA	NA	NA	NA	NA	NA	No	No	NA	NA	NA	NA	NA
SRS098824suprapq	NA	supragingival plaque	Human Microbiome Project	SRS098824	x	10000000		NA	NA	NA	No	NA	NA	NA	NA	NA	No	F	NA	NA	NA	NA	NA	NA	NA	No	No	NA	NA	NA	NA	NA
SRS143762subpq	NA	subgingival plaque	Human Microbiome Project	SRS143762	x	10000000		NA	NA	NA	No	NA	NA	NA	NA	NA	No	F	NA	NA	NA	NA	NA	NA	NA	No	No	NA	NA	NA	NA	NA
SRS144124subpq	NA	subgingival plaque	Human Microbiome Project	SRS144124	x	10000000		NA	NA	NA	No	NA	NA	NA	NA	NA	No	M	NA	NA	NA	NA	NA	NA	NA	No	No	NA	NA	NA	NA	NA

## Sheet: Table S2-metaphlan2
Species	NCBI_TaxID	CS03	CS04	CS07	CS08	CS11	CS12	CS16	CS18	CS19	CS20	CS21	CS23	CS30	CS31	CS34	CS38	CS39	CS40	CS42	CS43	CS44	CS46	CS02	CS09	CS10	CS13	CS14	CS15	CS17	CS26	CS27	CS29	CS32	CS37	CS45	CS24	CS28	CS33	CS36	CS47	CS01	CS22	CS35	SRS013252suprapq	SRS015215suprapq	SRS019077suprapq	SRS019591suprapq	SRS023841suprapq
Abiotrophia_defectiva	46125	0	0.0222266	1.21863	2.96923	0	0.67701	5.00933	4.56979	2.37955	0.0625069	0.270235	2.0849	0.462464	1.43506	2.73937	0	0.0789605	0	4.52737	0	1.28556	0.532916	0	0.0493982	2.50916	4.57198	0.143131	0.180053	0.220647	0	0	3.45095	0.12405	0.0737813	4.15144	1.09014	0	0.151092	0	0.190009	0.230916	0.344608	0	0.00948744	0.784755	1.69499	1.69652	0.025156
Actinobacillus_unclassified	41114	0	0	0	0	0	0	0	0	0	0	0	0	0	0	0	0	0	0	0	0	0	0	0	0	0	0	0	0	0	0	0	0	0	0	0	0	0	0	0	0	0	0	0	0	0.0187458	0.249833	0.0258852	0
Actinobaculum_sp_oral_taxon_183	712888	0	0	0	0	0	0	0	0	0	0	1.53845	0	0	0	0	0	0	0	0	0	4.14668	0	0	0	0	0	0	0	0	0	0	0	0	0	0	0	0	0	0	0	0	0	0	0	1.74319	0	4.30935	4.03411
Actinomyces_cardiffensis	181487	0.208815	0.379581	0.520669	0.0851082	0.54624	0.0462534	0.129351	0	0.0407197	0.476709	2.17243	0.2038	0	0.464381	0.379843	0.595803	0.295344	0.0185985	0.361359	1.4252	0.0112609	0.163387	2.12059	2.73529	0.187417	0.159364	0	0.249738	2.74979	0.316097	0.542675	0.034406	0.407378	2.46613	0.0386188	0.749489	0.0294583	0.0716666	1.39589	0.39735	0.998225	1.31956	3.76456	0	0	0	0	0
Actinomyces_georgiae	52768	0	0	0	0	0	0	0	0	0	0	0	0	0	0	0	0	0	0	0	0	0	0	0	0	0	0	0	0	0	0	0	0	0	0	0	0	0	0	0	0	0	0	0	0	0.00664652	0	0	0
Actinomyces_johnsonii	544581	0.128557	0.0853477	0.0451188	0.0568568	0.0129156	0.165662	0.065445	0	0.0888308	0.0214429	0.00779259	0.025317	0.0256315	0	0.00432958	0.00269	0.0676646	0	0.0437205	0.0482032	0.0530202	0.00752666	0	0.0515691	0.0403238	0.0473688	0	0.0449556	0.0324169	0.403826	0	0.0309148	0.0146803	0.0338211	0.0348271	0.0381433	0	0.0288033	0	0.0874073	0.0968767	0.0440798	0	1.12396	0.195804	0.125062	0.713652	0.0027791
Actinomyces_massiliensis	461393	0.201705	1.56156	2.991	1.99346	0.0522346	0.0766571	0.061556	0	0.462782	0.135211	0.617621	1.36328	4.71726	0.0549969	0.147075	0.116239	0.225435	0	0.294418	0.132011	10.4094	0.0590319	0	0.260918	0.0748564	0.259023	0.345805	0.823059	1.95173	0.172779	0	0.0491803	0.0895357	0.0159598	0.325368	0.194837	0	1.16965	0.0519931	0.259684	0.187677	0.054928	0.0847762	2.41454	2.17345	1.94737	1.00753	0.452973
Actinomyces_naeslundii	1655	0.0124795	0	0.184213	0.208832	0.0396602	0.109935	0.0602596	0	0.0709433	0	0.192533	0.173876	0.00843209	0.00311265	0.115405	0	0	0	0.407912	0	0.403465	0	0	0.0428241	0.072012	0.222851	0	0.301954	0.0271573	0.0262733	0	0.0176584	0.00283779	0.00932507	0.134459	0	0	0.0195774	0	0.148537	0.0163621	0.0154946	0	0.218895	0.860609	0.433682	0.849875	1.02996
Actinomyces_odontolyticus	1660	0	0	0	0.00961601	0	0	0.00300792	0	0.200854	0.0147668	0.0129571	0.11304	0	0.0123597	0.0403792	0	0	0	0.259409	0	0.0359146	0.0134237	0	0	0.250732	0.068816	0	0.0239369	0	0	0	0.0252581	0.00305839	0	0.686864	0	0	0	0	0.00399175	0	0.11022	0	0.04462	0.901702	0.248788	0.704745	0.00302613
Actinomyces_oris	544580	0.0471472	0	0.160513	0.136545	0.00187663	0.223271	0.330932	0.0450867	0.471838	0.103113	0.0360598	0.0743	0.0145479	0.021738	0.223433	0	0	0	0.297762	0	0.0216752	0.0469016	0.0139011	0.0242588	0.39274	0.181391	0	0.0939825	0.0601103	0.153387	0	0.0532989	0.0216494	0.0767549	1.85476	0.0248816	0.0232824	0.0371951	0	0.140714	0.137782	0.143401	0	1.35419	1.0933	0.359093	5.28385	0.0874902
Actinomyces_sp_oral_taxon_170	712117	0	0	0	0	0	0	0	0	0	0	0	0	0	0	0	0	0	0	0	0	0	0	0	0	0	0	0	0	0	0	0	0	0	0	0	0	0	0	0	0	0	0	0	0	0	0	0.724335	0
Actinomyces_sp_oral_taxon_171	706438	0	0	0	0.713829	0	0	0	0	0	0	0	0.27706	0	0	0	0	0	0	0	0	0	0	0	0	0	0	0	0	0	0	0	0	0	0	2.52052	0	0	0	0	0	0	0	0	0.581075	0	0	0	0
Actinomyces_sp_oral_taxon_448	712124	0	0	0	0	0	0	0	0	0	0	0	0	0	0	0	0	0	0	0	0	0	0	0	0	0	0	0	0	0	0	0	0	0	0	0	0	0	0	0	0	0	0	0	0	1.32538	0	0	0
Actinomyces_timonensis	1288391	0.198955	0	0	0.106484	0.0786379	0.0423062	0	0	0	0	0	0	0	0	0.350181	0	0	0	0.088167	0	0	0.195897	0	0.0181557	0	0.00764735	0	0.355784	0.0988892	0.414402	0	0	0.621736	0.142759	0.216841	0	0	0	0	0.253346	0	0.0419889	0	0	0	0	0	0
Actinomyces_viscosus	1656	0.0656035	0	0.0722512	0.0688085	0.00195692	0.15629	0.0384649	0.0492836	0.0787357	0.0882037	0.0449118	0.0336541	0.0019404	0.0175541	0.0575865	0	0	0	0.122133	0	0.00521225	0.043785	0.014283	0.0459473	0.0598872	0.10992	0	0.0419472	0.134684	0.0960904	0	0.0128719	0.0147003	0.0618165	0.250112	0.0567542	0.00856858	0.0159293	0	0.0222354	0.269001	0.0946241	0	0.259206	0.580979	0.742302	0.270289	0.105925
Aggregatibacter_aphrophilus	732	0	0	0.0664051	0.870618	0	0.139681	4.26816	20.8423	1.14525	0	0.112213	0.841557	1.06977	0.915908	0.14327	0	0.0575164	0	0.231803	0	0.95271	0.305894	0	0	0.542607	0.996311	0	0.156527	0.0633267	0	0	0.333556	0.0470391	0.0391613	1.60901	1.43835	0	0.497536	0	0.0987406	0.0367474	0.0493423	0.0226294	0.00351118	0.578855	9.6149	0	0
Aggregatibacter_segnis	739	0	0.012395	0.120843	0.116555	0	0.180358	0.0885158	0.505417	0.521461	0.0176163	0.0248548	0.126045	0.0665424	0.445806	0.354208	0	0.0906289	0	0.198123	0	0.32366	0.474139	0	0.0334851	0.832609	0.357351	0	0.0154732	0.171167	0	0	0.180672	0.0130458	0.014908	0.141687	0.837978	0	0.0331751	0	0.0356148	0.269602	1.12142	0	0	0.00327774	0.73998	0	0.525168
Aggregatibacter_sp_oral_taxon_458	712148	0	0	0	0	0	0	0	0	0	0	0	0	0	0	0	0	0	0	0	0	0	0	0	0	0	0	0	0	0	0	0	0	0	0	0	0	0	0	0	0	0	0	0	0	0	0	0	0
Aggregatibacter_unclassified	1163886	0	0.0479817	0.0327035	0	0	0.0387638	0	4.32311	0	0.0164154	0	0	0	0	0	0	0.00794337	0	0	0	0	0.00309622	0	0.0281091	0	0	0.0742449	0	0.0795098	0	0	0	0	0.0225137	0	0	0	0.0384513	0	0	0.0510773	0	0.0169695	0.500318	0	3.18708	0.00663698	0
Alicycliphilus_unclassified	1872437	0	0	0	0	0	0	0.0317604	0	0.147335	0	0	0.0395655	0	0	0.292504	0	0	0	0	0	0	0.0291595	0	0.408252	0	0	2.49934	0	0	0	0	0.0209371	0	0	0.038568	0.178302	0	0.10445	0	0	0	0.052817	0	0	0	0	0	0
Alloprevotella_rava	671218	0	0	0	0	0	0	0	0	0	0	0	0	0	0	0	0	0	0	0	0	0	0	0	0	0	0	0	0	0	0	0	0	0	0	0	0	0	0	0	0	0	0	0	0	0	0	0	0
Alloprevotella_tannerae	76122	0	0	0	0	0	0	0	0	0	0	0	0	0	0	0	0	0	0	0	0	0	0	0	0	0	0	0	0	0	0	0	0	0	0	0	0	0	0	0	0	0	0	0	0	0.1199	0	0	0
Alloprevotella_unclassified	712470	0	0	0	0	0	0	0	0	0	0	0	0	0	0	0	0	0	0	0	0	0	0	0	0	0	0	0	0	0	0	0	0	0	0	0	0	0	0	0	0	0	0	0	0.097557	0	0	0	0.0861624
Anaeroglobus_geminatus	156456	0	0.366181	0	0.0217902	0.480779	0.0779628	0	0	0.0274891	0.00497653	0	0	0.314019	0.0152702	0.0560827	0	0	0.34381	0	0	0.0366694	0.205145	0	0.0282831	0.0527863	0.00478976	0	0.0890187	0.445957	0.0134109	0.0673173	0	0.0684178	0.159932	0	0.322773	20.5409	0.165574	0	0.316692	0.228313	1.01637	0.0857636	0	0.00118363	0	0	0
Atopobium_parvulum	1382	0	0	0	0	0	0	0	0	0	0	0	0	0	0	0	0	0	0	0	0	0	0	0	0	0	0	0	0	0	0	0	0	0	0	0	0	0	0	0	0	0	0	0	0.00928029	0.207287	0	0.00813307	0.0187332
Atopobium_rimae	1383	0	0	0	0	0	0	0	0	0	0	0	0	0	0	0	0	0	0	0	0	0	0	0	0	0	0	0	0	0	0	0	0	0	0	0	0	0	0	0	0	0	0	0	0	0.00142642	0	0	0.0261338
Atopobium_sp_oral_taxon_810	712158	0	0	0.00475631	0.0291514	0	0.0681352	0.0380598	0	0.13724	0	0	0.0488403	0	0.0428293	0.0493209	0	0	0	0.0136703	0	0.0347008	0.0973272	0	0.0865186	0.0398225	0.158794	0.363373	0.122623	0	0	0	0.014238	0.00420153	0	0	0.151768	0	0	0	0.0228372	0	0.00941392	0	0	0	0	0	0
Bacteroidetes_bacterium_oral_taxon_272	651591	0.396362	3.76634	1.31771	0.0736216	1.5321	1.53275	0.963081	0.0850494	0.312465	0.334802	2.59835	0.891916	0.0984725	4.84708	1.18948	0.852688	0.878694	2.26352	1.22824	0.285583	2.95641	2.2146	4.71245	3.75797	0.493156	1.34197	0.717594	2.69966	5.32279	1.22318	4.91252	0.0564157	0.773523	7.14931	0.265269	4.36015	9.7479	4.22534	1.74595	0.395725	1.28691	2.1432	4.57395	0	0	0	0	0
Bacteroidetes_oral_taxon_274	652708	1.6776	5.76097	4.87642	9.34412	2.54163	7.6367	2.22113	0.485767	2.84637	1.89408	4.47301	5.19871	16.1635	2.9848	0.904469	1.9981	5.72668	1.59127	1.68419	1.4988	3.21154	9.5065	0.857463	11.5641	1.34107	2.4001	7.25672	3.40793	1.59041	3.74407	3.44451	0.348472	1.3496	1.16296	0.767812	2.54728	0	4.58469	1.2389	5.13093	6.12316	1.76674	1.01649	0.00257901	0.841337	0	0	0
Bifidobacterium_dentium	1689	0	0	0	0	0	0	0	0	0	0	0	0	0	0	0	0	0	0	0	0	0	0	0	0	0	0	0	0	0	0	0	0	0	0	0	0	0	0	0	0	0	0	0	0	0	0	0	0
Bulleidia_extructa	118748	0	0	0	0	0	0	0	0	0	0	0	0	0	0	0	0	0	0	0	0	0	0	0	0	0	0	0	0	0	0	0	0	0	0	0	0	0	0	0	0	0	0	0	0	0	0	0	0
Campylobacter_concisus	199	0	0	0	0	0	0	0	0	0	0	0	0	0	0	0	0	0	0	0	0	0	0	0	0	0	0	0	0	0	0	0	0	0	0	0	0	0	0	0	0	0	0	0	0.0786546	0.0383111	0	0.00719927	0.0968259
Campylobacter_curvus	200	0	0	0	0	0	0	0	0	0	0	0	0	0	0	0	0	0	0	0	0	0	0	0	0	0	0	0	0	0	0	0	0	0	0	0	0	0	0	0	0	0	0	0	0	0.0414472	0	0	0
Campylobacter_gracilis	824	0.323184	0.434449	0.738593	0.350393	0.286874	0.474274	0.0605432	0	0.136418	0.0837157	0.201334	0.187055	0.8937	0.20785	0.160417	0.145539	0.554928	0.0284139	0.121847	0.03238	0.469552	0.406124	0	0.898445	0.247223	0.20835	0.365812	0.474235	0.0694358	0.22368	0	0.0110605	0.0543792	0.300425	0.184616	0.115542	0	0.287621	0	0.469071	0.232741	0.151411	0	0.400368	2.34347	0.00119624	0.045495	2.56922
Campylobacter_rectus	203	0.774884	5.04545	1.73302	0.884774	2.05365	2.8157	0.604612	0.246846	0.921441	2.7528	2.04262	0.886045	0.924329	2.86936	0.752762	1.63811	2.67152	1.54505	0.527141	1.56323	0.0987778	0.492553	1.52684	2.75423	0.648138	0.170286	0.24239	2.34518	4.64436	5.1323	3.27316	0.0761789	1.51721	2.47218	0.21621	1.96627	1.4063	1.8089	1.48654	1.93914	2.46001	2.38836	2.20148	0	0	0	0	0
Campylobacter_showae	204	0.521562	0.513986	0.871648	0.626688	0.0428815	1.04647	0.660395	0.38017	1.21309	0.537852	0.15628	1.13457	0.325956	1.26797	1.2214	0.0579384	0.636053	0	1.48858	0.0359967	1.10132	3.34804	0.0357281	1.92612	1.97343	1.6621	1.02284	0.611077	2.38123	0.204277	0.657381	1.04692	0.0876606	0.24229	1.1008	2.49238	0.0394891	0.242537	0.105458	0.367171	2.8067	5.70815	0.0325851	0.989087	0.489071	0.0446931	0.0553751	0.454856
candidate_division_TM7_single_cell_isolate_TM7b	447455	0	0	1.2328	5.13421	0	0.0178637	0.49499	0.252805	1.2055	0.00767343	0.0906793	2.3245	0.350521	0.00839809	6.12906	0	0	0	4.19862	0	0.0238581	0.00829053	0	0.0426705	3.69789	2.54207	0.0633782	0.155514	0.0337621	0	0	0.621372	0.0196439	0	8.87888	0.779423	0	0.129585	0	0.0698456	0.25408	0.216359	0	5.02334	0	0	0	0
candidate_division_TM7_single_cell_isolate_TM7c	447456	0.155155	0.42699	1.43466	0.625334	0.124209	3.34181	0.268181	0.101929	0.311057	1.78149	0.129388	0.275165	1.40757	2.89936	0.132673	0.0864937	1.93926	0.0170402	0.226568	0.0327014	6.22218	7.12737	0.0298147	2.76454	1.21858	1.91118	7.21034	1.27328	0.298367	0.0740908	0	0.129569	0.115938	0.361898	0.167253	2.91015	0	0.221613	0.0288447	1.57224	1.92817	1.30932	0.0653127	5.01958	0.49336	0.0016486	0	0
Candidatus_Prevotella_conceptionensis	340486	0	0.103985	0.135754	0.119133	0.015555	0.0814748	0.0292082	0	0.0380674	0.0542941	0	0.0529069	0.120081	0.148417	0	0	0.037512	0	0	0	0.0670861	0.345381	0	0.160923	0.0779158	0.0183048	0.352953	0.156818	0.0253772	0	0	0	0.00950609	0	0.0347864	0.39549	0	0.180689	0	0.0331375	0.0694199	0.156926	0	0	1.63671	0	0	0
Capnocytophaga_gingivalis	1017	0.362979	0.0437495	0.542047	1.80815	0	0.722616	1.10662	0.950701	2.5541	0.074129	0.162147	3.58043	0.654127	0.735344	3.82215	0	0.0860783	0	0.945656	0	0.325128	0.427604	0.00603724	0.0372944	2.46887	2.73493	0.391541	0.106237	0.0913842	0	0	6.09889	0.207179	0.044289	1.47482	5.24981	0	0.197282	0	0.110806	7.25831	3.8347	0	3.6927	0.905283	0.887721	0.370165	9.41212
Capnocytophaga_granulosa	45242	0	0	1.94244	1.37513	0	0	0.361639	0.0401257	0.148425	0	0	1.89061	0	0	0.468321	0	0	0	1.69252	0	0.0343948	0	0	0.00712711	0.194621	1.51617	0	0.0487161	0	0	0	0.161475	0.00301828	0	1.94285	0.0598896	0	0	0	0.00491446	0	0	0	0.0783128	0.00739514	0.125324	0.0174911	0.403577
Capnocytophaga_ochracea	1018	0	0.161467	0.286947	0.277044	0.0443166	0.249293	0.0989068	0.105372	0.144765	0.0568383	0.0843332	0.297954	0.161652	0.0537438	0.0950893	0	0.289716	0.0100582	0.0792511	0	0.104735	0.109264	0	0.0720698	0.173604	0.148472	0.966312	0.0836437	0.0288465	0.0185331	0	0.0323113	0.0286386	0.0111254	0.0860308	0.178991	0	0.191764	0	0.0658438	0.137077	0.0766447	0.004703	0	0.0761669	0.0452259	0.0154629	0.479323
Capnocytophaga_sp_CM59	936370	0	0	0	0	0	0	0	0	0	0	0	0.470801	0	0	0	0	0	0	0	0	0	0	0	0	0	0.619984	0	0	0	0	0	0	0	0	0	0	0	0	0	0	0	0	0	0	0	0	0	0
Capnocytophaga_sp_oral_taxon_326	712212	0	0	0	0	0	0	0	0	0	0	0	0	0	0	3.60537	0	0	0	0	0	0	0	0	0	0	0	0	0	0	0	0	0	0	0	0	0	0	0	0	0	0	0	0	0	0	0	0	0
Capnocytophaga_sp_oral_taxon_329	706435	0	0	0	1.08255	0	0.857712	0.736008	2.15268	1.46315	0	0	1.24015	0	0.36891	5.23417	0	0	0	0	0	0	0.809875	0	0	1.43666	1.19953	0	0	0	0	0	3.75195	0	0	0	1.6772	0	0	0	0	1.07624	0.793214	0	2.31468	1.06558	0.946889	0	3.54434
Capnocytophaga_sp_oral_taxon_332	712213	0	0	0	0	0	0	0	0	0.600751	0	0	0.642506	0	0	0.565066	0	0	0	0	0	0	0.57332	0	0	0	0.506403	0	0	0	0	0	0.728011	0	0	0	1.22011	0	0	0	0	0	0	0	0.542866	0	0	0	0
Capnocytophaga_sp_oral_taxon_338	710239	0	0	0	0	0	0	0	0	0	0	0	0	0	0	0	0	0	0	0	0	0	0	0	0	0	0	0	0	0	0	0	0	0	0	0	0	0	0	0	0	0	0	0	0	0	0	0	0
Capnocytophaga_sp_oral_taxon_380	712217	0	0	0	0	0	0	0	0	0	0	0	0	0	0	0	0	0	0	0	0	0	0	0	0	0	0	0	0	0	0	0	0	0	0	0	0	0	0	0	0	0	0	0	0	0	0	0	0
Capnocytophaga_sp_oral_taxon_863	1227265	0	0	0	0	0	0	0	0	0	0	0	0.283787	0	0	0	0	0	0	0	0	0	0	0	0	0.253403	0.395516	0	0	0	0	0	0.315726	0	0	0	0	0	0	0	0	0	0	0	0	0	0	0	0
Capnocytophaga_sputigena	1019	0	0	0	1.06977	0	0	0	0	1.40308	0	0	2.87796	0	0	1.14302	0	0	0	0	0	0	0	0	0	2.19652	1.82985	0	0	0	0	0	1.42205	0	0	0	1.76998	0	0	0	0	0	0	0	0	0	0	0	0
Capnocytophaga_unclassified	44737	0.364111	0.63302	2.58654	0.970761	0.154064	1.75789	4.03	7.43417	1.48111	0.568119	0.565538	0.0115068	2.91926	2.46552	0	0.0596972	0.677079	0	3.5174	0	2.60492	6.84615	0.0423226	2.70098	2.13593	0.429157	10.3231	1.04802	0.222255	0.0517394	0.522976	0	0.202596	0.1873	2.98842	1.52743	0	0.541334	0	0.943507	0.0202816	0.513018	0.0418078	5.21161	1.93554	2.44969	3.35511	12.6924
Cardiobacterium_hominis	2718	0	0.0431363	0.406955	0.467453	0	0.0455348	0.301825	0	0.181763	0	0.0180707	1.29444	0.624736	0.0200402	1.65017	0	0	0	0.171447	0	0.645116	0.0593883	0	0.0513746	0.241063	1.37198	0.257178	0.0672579	0	0	0	0.1127	0	0	0.544861	0.475823	0	0.298475	0	0.10543	0.823126	0.055029	0	2.24447	0.706707	0.951674	0.160985	2.34244
Cardiobacterium_valvarum	194702	0.0277199	0.422566	0.638823	0.825712	0.0078377	0.31925	0.321078	0.0242853	0.213231	0.107509	0.0825913	0.631244	0.608634	0.248446	0.339877	0	0.0877697	0	0.124996	0	1.55152	5.99008	0	1.2772	0.389374	0.646374	2.0545	0.201062	0	0.0103375	0	0.0336673	0.00553519	0	0.279999	1.55677	0	0.223573	0	0.204191	1.25729	0.368901	0	0.457231	0	0.020889	0	0
Catonella_morbi	43997	0.0191036	0.510679	0.228873	0.585424	0.0664649	0.669399	0.0892146	0.0869238	0.178453	0.10466	0.0312417	0.264799	0.217202	1.29699	0.115667	0.0310384	0.583641	0	0.749404	0	1.31396	9.75378	0.00148609	1.86802	0.34814	0.265603	1.17692	0.474004	0.0637313	0.119704	0	0.084912	0.0572672	0.116159	0.0406926	0.528149	0	0.129374	0.0221503	0.614278	0.4826	0.462262	0.00510001	0.171105	2.14659	0.0493575	0	0
Centipeda_periodontii	82203	0	0	0	0	0	0	0	0	0	0	0	0	0	0	0	0	0	0	0	0	0	0	0	0	0	0	0	0	0	0	0	0	0	0	0	0	0	0	0	0	0	0	0	0	0.018675	0	0	0
Corynebacterium_durum	61592	0.129842	0.0553503	0.112084	0.26214	0	0.226075	0.267998	0.106859	0.257939	0.114643	0.0424569	0.600026	0.251276	0.244859	0.467857	0	0.0182828	0	0.33864	0	0.255798	0.730524	0.00176473	0.0859349	0.262918	0.562883	2.1092	0.10368	0	0	0	0.175137	0.00782146	0.0117019	0.25489	1.98647	0	0.0996257	0	0.0956415	1.19225	0.477029	0	0.739358	0.0567433	0.927317	0.465824	0.224706
Corynebacterium_matruchotii	43768	0.155387	3.27475	13.6687	4.06075	0.0704289	1.78037	0.375737	0.00366724	1.80531	0.759944	1.92582	1.90925	13.936	0.693192	1.4336	0.0898252	0.441365	0	1.49699	0.113496	1.69195	2.99311	0	1.39717	5.16483	3.62773	6.7263	2.2371	0.146033	0.472639	0	0.0765331	0.107926	0.0247489	3.77582	3.89991	0	0.636829	0	1.71023	0.497728	0.2095	0.0139054	30.0717	13.4254	0.360832	1.39703	0.895313
Desulfobulbus_sp_oral_taxon_041	712258	11.4143	18.6921	9.25439	10.2913	27.5067	17.6213	5.05943	0.0080883	5.0854	5.72416	3.60681	3.66265	11.2751	6.49345	4.55253	40.4981	2.07699	32.0148	2.55797	24.1955	10.7984	1.49274	15.0971	4.35962	4.51915	0.41015	1.12357	27.5882	23.0398	22.8851	23.255	0.178982	13.3141	19.328	1.00384	0.78742	10.6126	34.5098	9.65373	8.41505	2.59517	1.44937	1.62348	0	0	0	0	0
Desulfovibrio_desulfuricans	876	0	0	0	0	0	0	0	0	0	0	0	0	0	0	0	0	0	0	0	0	0	0	0	0	0	0	0	0	0	0	0	0	0	0	0	0	0	0	0	0	0	0	0	0	0	0	0	0
Desulfovibrio_sp_Dsv1	1292024	0	0	0	0	0	0	0	0	0	0	0	0	0	0	0	0	0	0	0	0	0	0	0	0	0	0	0	0	0	0	0	0	0	0	0	0	0	0	0	0	0	0	0	0	0	0	0	0
Dialister_invisus	218538	0.0151696	0.227423	0.0297499	0.348562	0.56593	0.055251	0.0294715	0	0.0556362	0.0277729	0	0.00154919	0	0.349739	0.049987	0	0	0.00500885	0.0835762	0.0446769	0	0.115304	0	0.059454	0.0664049	0.200428	0	0.0504209	0.563932	0.092986	0	0	0.194594	0.169985	0.058594	0.140911	0	0.0819377	0	0.104327	0.0922315	0.1213	0.00135389	0	0.0193427	0	0	0.793567
Eggerthia_catenaformis	31973	0.07065	0.0598037	0.0174975	0	0.0999432	0.0468404	0.00692733	0	0	0	0	0	0	0.0245475	0.0549221	0	0	0	0.117798	0	0.422631	0	0.0375031	0	0	0.00784057	0	0	0.169185	0	0	0.0213418	0.0033893	0.419861	0.0256679	0	0	0.0168639	0	0.0430467	0	0.125654	0	0	0	0	0	0
Eikenella_corrodens	539	0.772144	0.626858	0.646523	0.684951	0.0739815	0.605707	0.680873	0.622972	0.544077	0.0897201	0.321534	1.80718	1.38784	0.792695	3.30939	0.141866	0.0932566	0.105348	0.174821	0.290696	0.320059	0.492645	0.113717	0.417427	1.67333	0.962539	1.51209	0.33997	0.847158	0.378774	0	0.685469	0.0632837	0.0258108	0.650196	7.61883	0	0.516299	0.00895286	0.403447	13.3429	6.85563	0.108261	0.577802	0.4803	0.605961	0.0224513	1.60029
Escherichia_coli	562	0	0	0	0	0	0	0	0	0	0	0	0	0	0	0	0	0	0	0	0	0	0	0	0	0	0	0	0	0	0	0	0	0	0	0	0	0	0	0	0	0	0	0	0	0	0	0	0
Eubacteriaceae_bacterium_ACC19a	1262	0	0	0	0	0	0	0	0	0	0	0	0	0	0	0	0	0	0	0	0	0	0	0	0	0	0	0	0	0	0	0	0	0	0	0	0	0	0	0	0	0	0	0	0	0	0	0	0
Eubacterium_brachy	35517	0.768462	2.73519	0.644262	0.488546	0.348361	0.709144	0.284901	0.182099	0.289674	0.079075	3.16382	0.0866833	0.95184	0.0771089	0.265588	3.3392	1.5609	1.5275	0.310553	2.22826	0.102266	0	0.99536	0.593362	0.33096	0.0103422	0	1.52859	0.495801	2.67672	1.56553	0.00422991	1.67917	0.336087	0.0881858	0.518033	0.203151	1.72409	3.35917	2.74633	0.655605	0	8.25877	0.00528231	0.223635	0	0	0
Eubacterium_infirmum	56774	0	0	0	0	0	0	0	0	0	0	0	0	0	0	0	0	0	0	0	0	0	0	0	0	0	0	0	0	0	0	0	0	0	0	0	0	0	0	0	0	0	0	0	0	0.00493684	0	0	0
Eubacterium_saphenum	51123	4.87619	7.16639	4.81999	1.76507	11.6277	4.76221	0.46487	0.58851	1.35234	8.3203	18.5389	1.30868	3.11035	5.17561	1.949	8.24515	19.0957	6.88044	1.9053	2.34867	0.191476	0.00663039	8.78979	6.75994	1.14656	0	0.497565	0.882024	4.02913	13.7792	11.5165	0.0538555	17.5828	10.7583	0.315344	1.23265	7.30107	2.05193	12.0354	19.1712	9.4334	0.163824	10.0491	0	0	0	0	0
Eubacterium_yurii	39498	0.0454583	0.490835	0.872616	0.828898	0.0432127	1.23723	0.594535	0.513668	0.894034	0.128688	0.0888355	1.95319	0.895213	3.61184	0.916519	0.14168	0.372342	0	1.88732	0.016848	1.74394	3.20541	0	0.593045	4.30365	2.63952	0.450444	0.601992	0.0869844	0.0790268	0	1.50506	0.0985204	0.336987	0.586672	1.10945	0	0.347972	0	0.3331	0.481501	2.13608	0.0354863	0.0786546	1.46704	0.118056	0.0344701	0.168352
Filifactor_alocis	143361	0.460863	1.49437	0.658795	0.510852	1.67419	1.19968	0.31173	0.185226	0.318777	3.4438	2.20686	0.236027	0.124084	1.6402	0.589308	1.27891	3.26946	1.30637	0.453074	1.67504	0.0192782	0	2.26273	1.70527	0.366588	0	0	1.29504	0.719533	4.32444	1.89606	0.018812	2.89011	1.37021	0.0590515	0.66012	1.61233	1.58708	4.64179	2.77379	1.54874	0.321467	2.64656	0	0	0	0	0
Fretibacterium_fastidiosum	651822	1.92112	4.8214	1.60979	0.70573	3.05826	2.14076	0.283251	0.0336571	0.61243	3.64096	4.56018	0.619676	0.813432	1.25816	0.500829	3.47448	3.11167	3.10406	0.569911	2.02206	0.549062	1.09497	5.20413	2.86133	0.538535	0.165923	0.254514	2.03728	3.72409	8.81677	3.39461	0.0336167	2.07384	2.29344	0.18484	0.806592	3.11398	2.78669	3.96385	4.65494	1.98934	1.72328	5.94201	0	0.0340521	0	0	0
Fusobacterium_nucleatum	851	1.3954	3.89408	2.08838	2.12211	1.55602	1.9682	1.43444	1.64199	2.25248	0.929716	1.38347	1.63719	4.34009	0.976119	0.795896	0.728999	2.14006	1.18188	1.42178	1.41258	1.73438	2.44759	0.287527	2.17695	2.20019	1.64681	2.86292	1.55591	0.294938	1.74826	1.72484	2.52161	0.897042	0.52718	1.36216	2.09662	0.171351	0.890642	0.20031	1.74539	3.22534	0.559896	1.54355	3.89212	5.42301	2.96893	0.461356	11.3857
Fusobacterium_periodonticum	860	0	0	0.0119061	0.0842487	0.00160567	0.0492695	0.0335834	0.13583	0.269546	0	0.00772129	0.103174	0.0125973	0.180978	0.159024	0	0	0	0.0627077	0	0.0395764	0.0399351	0	0.00835592	0.457324	0.451366	0	0.0575006	0	0	0	1.47459	0.066673	0	0.106189	0.138729	0	0	0	0.0419134	0.0193691	0.220439	0	0.0032626	0.0929805	1.4518	0.196057	0.0773722
Gemella_haemolysans	1379	0	0	0	0	0	0	0	0	0	0	0	0	0	0	0	0	0	0	0	0	0	0	0	0	0	0	0	0	0	0	0	0	0	0	0	0	0	0	0	0	0	0	0	0	0.141256	0.98337	0.166627	0
Gemella_morbillorum	29391	0.0653001	0.0788737	0.09588	0.260178	0.00152539	0.173405	0.363117	4.61265	0.159497	0.0566043	0.015249	0.319113	0.0584151	4.67817	0.129282	0	0.0474891	0	0.262957	0	0.321691	0.278405	0	0.112938	0.926875	1.60045	0.0708783	0.10749	0.345035	0.0502907	0	1.23589	0.0952614	0.235281	0.523361	1.84456	0	0	0	0.45195	1.83393	5.16076	0	0.221318	0.210686	0.630097	0.213016	0.0642693
Granulicatella_adiacens	46124	0	0	0.187055	0.575747	0	0.0238655	0.773653	3.95588	0.763188	0	0.0321584	0.56573	0.031026	0.157169	0.986902	0	0	0	0.929031	0	0.60659	0.0972661	0	0.00356355	0.322949	0.468817	0	0.174327	0.00447059	0	0	1.73069	0.06922	0.00813162	1.27552	0.0369358	0	0.054059	0	0.17659	0.0357105	0.0460898	0	0.190422	0.254176	0.163774	0.604438	0.28282
Granulicatella_elegans	137732	0	0	0	0	0	0	0	0	0	0	0	0	0	0	0	0	0	0	0	0	0	0	0	0	0	0	0	0	0	0	0	0	0	0	0	0	0	0	0	0	0	0	0	0	0	0.233227	0.0443102	0
Haemophilus_haemolyticus	726	0	0	0	0	0	0	0	0	0	0	0	0	0	0	0	0	0	0	0	0	0	0	0	0	0	0	0	0	0	0	0	0	0	0	0	0	0	0	0	0	0	0	0	0	0.00381391	0.715392	0.0921246	0.0100048
Haemophilus_influenzae	727	0	0	0	0	0	0	0	0	0	0	0	0	0	0	0	0	0	0	0	0	0	0	0	0	0	0	0	0	0	0	0	0	0	0	0	0	0	0	0	0	0	0	0	0	0	0	0.116162	0
Haemophilus_parainfluenzae	729	0	0	0.0587461	0.179236	0	0.0547652	0.227731	0.0398507	1.46054	0	0.135255	0.34709	0.0198408	0.0601813	0.163404	0	0	0	0.717023	0	0.0851301	0	0	0	0.501055	0.309931	0	0.00154431	0	0	0	2.32325	0.0751563	0	0.507818	0.342549	0	0	0	0.0199888	0.012142	0.516685	0	0.0781471	3.91477	10.1216	21.3055	2.69351
Haemophilus_paraphrohaemolyticus	736	0	0	0	0	0	0	0	0	0	0	0	0	0	0	0	0	0	0	0	0	0	0	0	0	0	0	0	0	0	0	0	0	0	0	0	0	0	0	0	0	0	0	0	0	0	0.00233217	0	0
Johnsonella_ignava	43995	0.0938999	0.798197	0.613127	1.36167	0.0831238	0.0549272	0.132926	0.0807098	0.352003	0.0652343	0.0709279	0.785694	2.82133	0.979919	0.0102336	0.164907	1.19229	0.0747584	0.0516855	0.0581895	0.0308145	0.165047	0.0181427	0.367476	0.142131	0.217441	0.680242	0.516553	0.0492069	0.20346	0	0.0333435	0.0514813	0.100462	0.01904	0.0654083	0	0.391679	0	0.378995	0.738443	0.21148	0.0457677	0.000756095	0.890017	0	0	0
Kingella_denitrificans	502	0	0.0441214	0.374506	0.492934	0	0.0214871	0.419984	0	0.108774	0	0	1.1746	0.17107	0.0174026	0.338777	0	0	0	0.303314	0	0.495307	0	0	0.0125851	0.446857	0.657143	0	0.0312473	0	0	0	0.713014	0.0183303	0	1.14272	0.258222	0	0.035979	0	0.0700963	0	0	0	0	0	0.458914	0	0
Kingella_oralis	505	0	0	0	0	0	0	0	0	0	0	0	0	0	0	0	0	0	0	0	0	0	0	0	0	0	0	0	0	0	0	0	0	0	0	0	0	0	0	0	0	0	0	0	0.699647	0.389434	0	2.47514	1.4086
Kingella_unclassified	712326	0	0	0	0	0	0.0165379	0	0.0636775	0	0	0	0.241633	0	0.000677103	0.338212	0	0	0	0.0595892	0	0	0	0	0.0251804	0	0.116846	0	0	0	0	0	0	0	0	0	1.14029	0	0	0	0	0.0725098	0.0827658	0	0	0	0	0	0
Lachnoanaerobaculum_saburreum	467210	0	0	0	0	0	0	0	0	0	0	0	0	0	0	0	0	0	0	0	0	0	0	0	0	0	0	0	0	0	0	0	0	0	0	0	0	0	0	0	0	0	0	0	1.40657	0.533776	0	0	0.700725
Lachnospiraceae_bacterium_ICM7	936594	0	0	0	0	0	0	0	0	0	0	0	0	0	0	0	0	0	0	0	0	0	0	0	0	0	0	0	0	0	0	0	0	0	0	0	0	0	0	0	0	0	0	0	0.309864	0.181975	0.00418181	0.00785192	0
Lachnospiraceae_oral_taxon_107	575593	0	0	0.0956865	0.513207	0	0.35776	0.170732	0.00482853	0.613314	0.0989302	0.0538657	0.15871	0	0.0563208	0.0262399	0	0.0222797	0	0.990378	0	1.46284	0.205644	0	0.0634681	0.713295	0.64913	0.128099	0.236661	0.00466277	0	0	0.481239	0.0217296	0	0.122057	0.0580571	0	0	0	0.259704	0	0.156703	0	0.101348	0.0141631	0.0136311	0	0
Lautropia_mirabilis	47671	0.0120346	0.129238	4.72778	5.56117	0.0121931	0.127839	13.2084	2.27857	10.6089	0.250302	0.913343	13.494	2.81017	1.30795	7.43208	0	0.172902	0	8.55679	0	1.44337	1.5545	0	0.451168	8.93872	8.00573	0.167528	0.956783	0.358174	0.157215	0	2.5646	0.0962943	0.0841077	5.10919	2.68039	0	0.720345	0	0.368525	0.40473	1.14087	0.00646408	0.166496	0.231971	1.78638	0.296646	3.96034
Leptotrichia_buccalis	40542	0	0.256405	0.335875	0.354488	0.0133472	0.89102	0.164473	0.0409508	1.15349	0.152471	0.131893	0.404828	0.222851	0.949146	0.0879945	0.044716	0.131363	0.0437743	0.123984	0	0.534394	3.13524	0.0159548	1.85571	0.259941	1.07741	8.6566	0.74097	0.0732894	0	0	0.079913	0.0206166	0.0427821	0.139562	1.22605	0	0.0901184	0	0.353059	0.164067	0.29771	0.0222833	0.751103	0.00667687	0	0	0
Leptotrichia_goodfellowii	157692	0	0	0	0	0	0	0	0	0	0	0	0	0	0	0	0	0	0	0	0	0	0	0	0	0	0	0	0	0	0	0	0	0	0	0	0	0	0	0	0	0	0	0	0.000559303	0	0	0	0
Leptotrichia_hofstadii	157688	0	0	0	0.0897595	0	0	0	0.0403804	0.021465	0.0208119	0	0.607843	0	0.00408283	0.349909	0	0.032297	0	0.065908	0	0	0.0176607	0	0.0262351	0.0496962	0.307419	0	0	0	0	0	0.0375329	0.00373024	0.00686738	0.0405604	0.0819431	0	0	0	0	0	0.600744	0	0.696395	0.489526	0	0	0.120129
Leptotrichia_shahii	157691	0	0	0	0	0	0	0	0	0	0	0	0	0	0	0	0	0	0	0	0	0	0	0	0	0	0	0	0	0	0	0	0	0	0	0	0	0	0	0	0	0	1.5334	0	0.231811	0.0395554	0	0	0.0022027
Leptotrichia_sp_oral_taxon_215	712359	0	0	0	0	0	0	0	0	0	0	0	0.521904	0	0.583471	0.806523	0	0	0	0	0	0	0	0	0	1.80457	1.78781	0	0	0	0	0	2.32665	0	0	0	0	0	0	0	0	0	0	0	1.0078	0	0.341763	0	0
Leptotrichia_sp_oral_taxon_225	671213	0	0	0	0	0	0	0	0	0	0	0	0	0	0	0	0	0	0	0	0	0	0	0	0	0	0	0	0	0	0	0	0	0	0	0	0	0	0	0	0	0	0	0	0	0	0	0	0
Leptotrichia_unclassified	104608	0.0835947	0.395535	0.502428	0.627042	0.0495351	0.435318	0.544585	0.135688	2.54692	0.283235	0.302057	0.674326	0.388028	0.329941	0	0.155109	0.218035	0.167417	0.706952	0.0146177	1.07559	0.737745	0.19154	0	0	0	0.240185	0.852131	0.227302	0.0307332	0.631968	0	0.0702027	0.126698	0.612757	1.2367	0.0118099	0.234587	0.0556831	0.105541	0.338555	0.0569886	0.201364	4.4433	0.406075	0	0.0512785	2.34245
Leptotrichia_wadei	157687	0	0	0	0	0	0	0	0	0	0	0	0	0	0	0	0	0	0	0	0	0	0	0	0	0	0	0	0	0	0	0	0	0	0	0	0	0	0	0	0	0	0	0	1.56106	0.262573	0	0.000471919	0.0357681
Methanobrevibacter_smithii	66851	0.706398	0	0.0178642	0	0.0507092	0.23484	0.00437515	0	0	0.90001	0.0428134	0.00094786	0	0.206708	0.000837658	0.020444	0.380577	0	0.228551	0.912024	0	0	0.398571	0.161732	0.00102319	0.00757616	0.0214776	0	0.0806932	0	0	0	0.026603	0.380609	0	0.0245427	0.364901	0.0122711	0.0329683	0.0347021	0	0.0847657	0.0548174	0	0	0	0	0
Methanobrevibacter_unclassified	2173	50.736	0.60621	2.48573	0	2.95104	11.6287	0.458844	0.0484483	0.17541	48.1308	6.49149	0.151199	0.293823	11.2538	0.457028	1.81659	24.2643	0.103486	9.99747	40.4815	0.103164	0.0883033	27.2584	9.19042	0.200033	0.831771	3.78157	0	7.99122	2.03799	4.46932	0.134538	1.58468	23.9435	0.573599	1.34548	21.1585	0.839116	2.28613	1.85407	0	5.11778	5.4411	0	0	0	0	0
Mitsuokella_unclassified	712391	0.0662407	0.0281074	0	0.0201218	0.010186	0.0448364	0	0	0.0239836	0	0.033554	0.0154511	0	0.0263565	0	0	0.044952	0	0	0	0.0710744	0	0	0.0724896	0	0.013332	0	0.054763	0.0307075	0	0.426225	0	0.0115918	0.0241724	0	0	0	0.0339992	0.0327364	0	0.0275709	0.045706	0.0554893	0.0728855	0.0440471	0	0	0.0640325
Mogibacterium_sp_CM50	936375	4.85658	2.03124	0	1.25474	13.0242	4.29564	0.633486	0	0.81939	0.492779	1.09085	0.392098	0	1.80719	0.721879	2.94426	0.505657	0.751621	0.927405	1.99047	0	0	1.31931	0	1.20269	0	0	2.64509	0.509193	0	0	0	15.0011	1.42765	0	0	2.1254	4.27627	0	5.22377	0	0.474534	0	0	0	0	0	0
Neisseria_bacilliformis	267212	0.0900873	0	0	0.134493	0	0	0.0460201	0	0	0	0	0.136655	0	0.107528	0.355157	0	0	0	0	0	0	0.767221	0	0.285371	0.0421042	0.173316	2.73773	0	0	0	0	0.00645619	0	0	0	0.888557	0	0.0621895	0	0.0516621	2.56566	0.343457	0	0.357965	0	0	0	0.00440539
Neisseria_elongata	495	0	0.119306	1.2625	2.31323	0	0.87591	1.83784	4.02127	1.95541	0.142437	0.134134	3.00975	0.137667	0.511132	4.12341	0	0.164294	0	1.28816	0	0.562505	3.92113	0	0.806561	3.24445	2.61921	0.396686	0.224638	0.0986363	0	0	2.83808	0.100526	0.00226553	5.27902	2.83959	0	0.214156	0	0.276183	0.319922	4.8492	0	0.482741	0	0.82059	0.489028	0.152305
Neisseria_flavescens	484	0	0	0	0.182279	0	0	0.0204376	0.0205467	0.115724	0	0	0.0304334	0	0.0415559	0	0	0	0	0.289398	0	0.0477263	0.301983	0	0.0201115	0.184092	0.201109	0	0	0	0	0	0.0186602	0	0	0.117981	0.371307	0	0	0	0.121839	0.0203853	0.321629	0	0	0	0.0506341	0.0106332	0
Neisseria_gonorrhoeae	485	0	0	0.0248917	0.0148841	0	0	0	0	0.0139913	0	0	0.0245119	0	0.00617477	0.136639	0	0	0	0.05189	0	0	0.0244438	0	0.00259074	0.0244644	0.0291555	0	0.00130364	0	0	0	0.014319	0.00243669	0	0.0618877	0.475325	0	0	0	0.0325959	0.0175338	0.0907757	0	0	0	0	0	0
Neisseria_macacae	496	0	0	0.57364	0.544118	0	0.0364359	0.980946	0.339586	0.338248	0.0127721	0.0478353	1.56587	0.165574	0.13729	1.11525	0	0.0840346	0	0.740826	0	0.154175	0.188065	0	0.0326557	0.325742	1.3387	0	0.153719	0.00505723	0	0	0.508005	0.0213386	0	0.680469	1.12279	0	0.109706	0	0.0548013	0.672579	0.761063	0	0.0064527	0.0136572	0.664959	0.0684784	0.0226034
Neisseria_meningitidis	487	0	0.021161	0.0298517	0.0762506	0	0.0648863	0.0497572	0	0.388004	0.0100141	0.0252724	0.101604	0.0221469	0.107538	0.0638538	0	0	0	0.0138442	0	0.235245	0.114998	0	0.0828629	0.053789	0.235593	0.280125	0.0880861	0	0	0	0.0286481	0.00351966	0	0.0597122	0.189689	0	0.0128138	0	0.0204602	0.0299247	0.00814123	0	0	0	0	0	0
Neisseria_sicca	490	0	0	1.19966	1.159	0	0.257744	2.98907	6.45122	5.48204	0.0864126	0.383884	2.09363	0.3192	0.548595	6.27394	0	0.123701	0	2.91719	0	0.39556	0.329482	0	0.0671545	5.19302	4.41274	0	0.276111	0.134067	0	0	6.30082	0.227264	0.0355708	2.29203	0.95405	0	0.190186	0	0.102562	0.134008	6.3003	0	0.0314867	0.0405266	1.38066	4.70954	0.0609344
Neisseria_sp_oral_taxon_014	641148	0	0	0	0	0	0	0	0	0.718233	0	0	0.916723	0	0	0	0	0	0	0	0	0	0	0	0	0	0.591663	0	0	0	0	0	0	0	0	0	1.38774	0	0	0	0	0	0	0	0	0	4.67396	0	2.08039
Neisseria_sp_oral_taxon_020	712401	0	0	0	0	0	0	0	0	0	0	0	0.429564	0	0	0	0	0	0	0	0	0	0	0	0	0	0.879333	0	0.432478	0	0	0	0	0	0	0	1.19108	0	0	0	0.282522	0	0.386395	0	0	0	0	0	0
Neisseria_unclassified	192066	0.178455	0.000462426	2.16719	1.68309	0.0150532	0.0486622	12.1024	11.6406	15.441	0.167788	0.921084	2.25238	0.307446	0.506705	11.3736	0	0.135863	0.027402	11.81	0	1.12547	0	0.0515074	0	10.4016	7.73587	0.384882	0.131377	0.276115	0.121981	0	29.1325	0.633619	0.174466	8.61708	0	0	0.239261	0	0.113093	0	16.572	0.037909	0	0.461847	17.2167	16.7349	1.18738
Olsenella_profusa	138595	0	0	0	0	0	0	0	0	0	0	0	0	0	0	0	0	0	0	0	0	0	0	0	0	0	0	0	0	0	0	0	0	0	0	0	0	0	0	0	0	0	0	0	0	0	0	0	0
Olsenella_sp_oral_taxon_809	661086	0	0	0	0	0	0	0	0	0	0	0	0	0	0	0	0	0	0	0	0	0	0	0	0	0	0	0	0	0	0	0	0	0	0	0	0	0	0	0	0	0	0	0	0	0	0	0	0
Olsenella_uli	133926	1.5106	0.279767	0.106625	0	0.683245	0.240649	0.0595304	0	0.0203855	0.360214	1.03782	0.0394636	0	0.165173	0.252963	0.206012	0.0365355	0.147847	0.0795374	0.10369	1.49499	0.0817646	1.58371	0.371879	0.0726566	0.0839683	0	0.202506	0.945824	0.0779609	0	0.000880389	0.195266	0.597877	0.00323263	0.199032	0.729106	1.52932	0.0461959	0.845549	0.0355031	0.137259	0.095078	0	0	0	0	0
Olsenella_unclassified	2042683	0	0	0.0678921	0.0126191	0	0.374997	0	0	0.0152557	0.0475875	0	0	0.0787435	0.0714899	0	0	0.241039	0	0.0273407	0.475944	0	0.0139941	0	0.0147867	0	0.0191896	0.164736	0	0	0.235735	0	0.00148755	0	0	0.00787827	0	0	0	0	0	0.0126604	0.0354537	0	0	0	0	0	0
Oribacterium_sp_oral_taxon_078	652706	0	0	0	0	0	0	0	0	0	0	0	0	0	0	0	0	0	0	0	0	0	0	0	0	0	0	0	0	0	0	0	0	0	0	0	0	0	0	0	0	0	0	0	0	0.0457872	0	0	0.0235091
Parvimonas_micra	33033	0.392226	0.409749	0.48381	0.306853	0.8348	0.243655	0.355522	0.0626894	0.132552	0.0108893	0.193664	0.0724552	0.251662	0.0587159	0.0358881	0.0262068	0.106314	0.383354	0.0530863	0.0673921	0	0	0.247176	0.344897	0.158696	0	0	0.120025	0.0485798	0.739294	0.124106	0.00426027	0.869135	0.195513	0.0929941	0.1003	0.0561354	0.324917	0.00627103	1.28742	0.714646	0.0387062	0.0670025	0	0.0268694	0	0.00961911	0
Parvimonas_sp_oral_taxon_110	671230	0	0	0	0	0	0	0	0	0	0	0	0	0	0	0	0	0	0	0	0	0	0	0	0	0	0	0	0	0	0	0	0	0	0	0	0	0	0	0	0	0	0	0	0	0	0	0	0
Parvimonas_sp_oral_taxon_393	713008	0	0	0	0	0	0	0	0	0	0	0	0	0	2.37125	0	0	0	0	0	0	0	0	0	0	0	0	0	0	0	0	0	0	0	0.675734	0	0	0	0	0	0.57747	0	0.988977	0	0	0	0	0	0
Parvimonas_unclassified	1588755	0.602224	1.31114	0.947698	1.74233	2.41892	0.319907	0.746956	0.149725	0.854311	0.125858	0.599418	0.329427	0.655854	1.70896	0.30737	0.056521	0.323332	1.85937	0.313344	0.219416	0.0604866	0.069614	1.03363	0.909812	0.730485	0.062033	0.00721248	0.477374	1.52033	1.94169	0.446603	0.0475208	2.77304	0.616365	0.177205	1.46363	0.139418	1.55768	0.0505312	3.36853	4.27125	0.461373	0.327093	0	0.0726768	0.0157019	0.0627652	0.0324537
Peptostreptococcus_stomatis	796937	0.0364576	0.107172	0.0768445	0.228337	0.146769	0.0438547	0.00277498	0.0156469	0.0592034	0.0454503	0.0213609	0.124292	0	0.275823	0.248461	0.0202681	0.151649	0	0.0649366	0.0109809	0.219221	0.00512302	0	0.0455172	0.524445	0.0587992	0	0.314168	0.590048	0.115876	0	0.0467618	0.0678061	0.090257	0.0489266	0.913417	0	0.0640588	0.0171496	0.191323	0.0679889	0.705176	0.0292665	0	0.0209715	0.00271416	0	0.00602138
Polaromonas_unclassified	1869339	0	0	0	0	0	0	0	0	0	0	0	0	0	0	0	0	0	0	0	0	0	0	0	0	0	0	0	0	0	0	0	0	0	0	0	0	0	0	0	0	0	0	0	0	0	0	0	0
Porphyromonas_catoniae	41976	0	0	0	0.167132	0	0	0.0115962	0.00372836	0.0117194	0	0	0.540718	0.0373247	0.00395145	0.307743	0	0	0	0.0121366	0	0.660702	0	0	0	0.0336527	0.109392	0.0597453	0.0812369	0	0	0	0.0280713	0.00220605	0	0.0271013	0.327719	0	0.0175071	0	0.000722125	0.362507	0	0	2.24271	0.0675882	0.479974	0.0682374	1.02555
Porphyromonas_endodontalis	28124	0	0.0437796	0	0.0852093	0.342872	0.018137	0	0	0	0	0.0112865	0	0	0.000586149	0.124377	0	0.182718	0.0336453	0	0.0100164	0	0	0.0269766	0.0045466	0.00263983	0	0	0.230023	0.0145648	0.497712	0	0	0.0101478	0.00496596	0	0.038048	0.024264	0.117253	0.340884	0.195004	0.0212666	0.0207672	0.0876061	0	0.0171171	0.0151591	0	0
Porphyromonas_gingivalis	837	0.125574	2.18081	0.430665	0.216153	1.86905	0.550415	0.39029	0.0506588	0.42712	1.00383	0.590526	0.633333	0	1.2471	0.169631	2.88742	0.819657	2.62273	0.552529	1.59755	0.130388	0.0592457	1.7621	0.650471	0.231118	0.0161489	0	0.810865	16.5512	2.53535	1.27445	0.0308743	11.8271	0.945079	0.157271	0.80798	1.21642	0.640145	2.56917	3.06975	0.401443	0.896282	2.06681	0	0	0	0	0
Porphyromonas_sp_oral_taxon_278	712437	0	0	0	0	0	0	0	0	0	0	0	0	0	0	0	0	0	0	0	0	0	0	0	0	0	0	0	0	0	0	0	0	0	0	0	0	0	0	0	0	0	0	0	0	0	0	0	0
Porphyromonas_sp_oral_taxon_279	712438	0	0	0	0.188498	0	0	0	0	0	0	0	0.159475	0	0	0	0	0	0	0	0	0	0	0	0	0	0.280776	0	0	0	0	0	0.518043	0	0	0	0	0	0	0	0	0	0.256661	0	0	0.999528	6.90067	0	0
Prevotella_baroniae	305719	0	0	0	0	0	0	0	0	0	0	0	0	0	0	0	0	0	0	0	0	0	0	0	0	0	0	0	0	0	0	0	0	0	0	0	0	0	0	0	0	0	0	0	0	0	0	0	0
Prevotella_dentalis	52227	0	0	0	0	0	0	0	0	0	0	0	0	0	0	0	0	0	0	0	0	0	0	0	0	0	0	0	0	0	0	0	0	0	0	0	0	0	0	0	0	0	0	0	0	0	0	0	0
Prevotella_denticola	28129	0	0	0	0	0	0	0	0	0	0	0	0	0	0	0	0	0	0	0	0	0	0	0	0	0	0	0	0	0	0	0	0	0	0	0	0	0	0	0	0	0	0	0	0.000559303	0.0638147	0	0	0.0057126
Prevotella_intermedia	28131	0	0.172133	0.0627182	0.252655	0.0452499	0.0563644	0.0359431	0.0365196	0.117153	0.011734	0	0.018468	0.117257	0.064537	0.176292	0	0.0333138	0	0.0913469	0	0.03466	0.292216	0	0	0.222001	0.0345758	0	0.0942333	0.0936802	0	0	0.00532281	0.00876405	0.013492	0.0660657	0.212495	0	0.0626819	0	0.111378	0.0431658	0.0861091	0	0	0	0.0968251	0	0
Prevotella_loescheii	840	0	0.234922	0.400732	0.48445	0.0222888	0.617913	0.111252	0.486643	1.40591	0.0839091	0.161342	0.518153	0.433043	0.309972	0.325687	0	0.695503	0	0.27858	0	0.557375	0.846969	0	0.442249	1.29095	0.879526	4.81002	0.364769	0.061061	0.0225687	0	0.228982	0.0445623	0.0140483	0.223103	1.01192	0	0.10039	0	0.165327	0.115479	0.263398	0	0.135652	3.14631	0.116045	0	1.3084
Prevotella_maculosa	439703	0	0.0274439	0	0.0629641	0.0092828	0.0797846	0	0	0.0140118	0.0275185	0	0.0174794	0	0.00633647	0	0	0.0323775	0	0	0	0.693587	0.572454	0	0.248926	0	0.0493417	0.0641133	0.156367	0.00347938	0	0	0	0.000862367	0	0	0.0553878	0	0.0137384	0	0.111398	0.0432072	0.0144037	0	0.165937	0.244303	0	0	0.247741
Prevotella_marshii	189722	0	0	0	0	0	0	0	0	0	0	0	0	0	0	0	0	0	0	0	0	0	0	0	0	0	0	0	0	0	0	0	0	0	0	0	0	0	0	0	0	0	0	0	0	0.203999	0	0	0
Prevotella_melaninogenica	28132	0	0	0	0	0	0	0	0	0	0	0	0	0	0	0	0	0	0	0	0	0	0	0	0	0	0	0	0	0	0	0	0	0	0	0	0	0	0	0	0	0	0	0	0.0184363	0.273357	0.0273828	0.141686	0.00148219
Prevotella_micans	189723	0	0	0	0	0	0	0	0	0	0	0	0	0	0	0	0	0	0	0	0	0	0	0	0	0	0	0	0	0	0	0	0	0	0	0	0	0	0	0	0	0	0	0	0	0	0	0	0
Prevotella_multiformis	282402	0	0	0	0	0	0	0	0	0	0	0	0	0	0	0	0	0	0	0	0	0	0	0	0	0	0	0	0	0	0	0	0	0	0	0	0	0	0	0	0	0	0	0	0	0	0	0	0
Prevotella_nanceiensis	425941	0	0	0	0	0	0	0	0	0	0	0	0	0	0	0	0	0	0	0	0	0	0	0	0	0	0	0	0	0	0	0	0	0	0	0	0	0	0	0	0	0	0	0	0	0.00124433	0.249321	0.0215275	0.00613461
Prevotella_nigrescens	28133	0	0	0	0	0	0	0	0	0	0	0	0	0	0	0	0	0	0	0	0	0	0	0	0	0	0	0	0	0	0	0	0	0	0	0	0	0	0	0	0	0	0	0	0.0638124	1.42026	0	0	0.744511
Prevotella_oralis	28134	0	0	0	0	0	0	0	0	0	0	0	0	0	0	0	0	0	0	0	0	0	0	0	0	0	0	0	0	0	0	0	0	0	0	0	0	0	0	0	0	0	0	0	0	0	0	0	0.0445994
Prevotella_oris	28135	0	0	0	0	0	0	0	0	0	0	0	0	0	0	0	0	0	0	0	0	0	0	0	0	0	0	0	0	0	0	0	0	0	0	0	0	0	0	0	0	0	0	0	0	0.207631	0.0267797	0.0144086	1.21284
Prevotella_oulorum	28136	0	0	0	0	0	0	0	0	0	0	0	0	0	0	0	0	0	0	0	0	0	0	0	0	0	0	0	0	0	0	0	0	0	0	0	0	0	0	0	0	0	0	0	1.10338	0.211283	0	0.0352031	0.307811
Prevotella_pallens	60133	0	0	0	0	0	0	0	0	0	0	0	0	0	0	0	0	0	0	0	0	0	0	0	0	0	0	0	0	0	0	0	0	0	0	0	0	0	0	0	0	0	0	0	0	0.00329797	0	0	0
Prevotella_pleuritidis	407975	0	0.198712	0	0	0.0469258	0	0.00117481	0	0	0.105983	0	0.00474949	0.0210701	0	0	0	0.00177191	0.0689198	0	0	0	0	0.0182871	0.0372432	0.0103649	0	0	0.0976628	0	0	0	0	0.153361	0	0	0	0.0232108	0.164408	0	0.0279523	0	0	0	0	0	0	0	0
Prevotella_saccharolytica	633701	0	0.206071	0.198217	0.231714	0.025179	0.637983	0.138739	0.189311	0.214197	0.190024	0.0278292	0.319031	0.380775	0.206021	0.106211	0	0.304405	0	0.273836	0	1.33716	3.8606	0	0.860178	0.0489493	0.666458	8.43712	0.319132	0.0174879	0	0	0.0387169	0.0104186	0	0.0188367	1.18636	0	0.0695863	0	0.21392	0.308091	0.326336	0	0.71885	0.445226	0.0109672	0	0
Prevotella_salivae	228604	0	0	0	0	0	0	0	0	0	0	0	0	0	0	0	0	0	0	0	0	0	0	0	0	0	0	0	0	0	0	0	0	0	0	0	0	0	0	0	0	0	0	0	0.0177113	0.0183108	0	0	0
Prevotella_sp_oral_taxon_473	712469	0	0	0	0	0	0	0	0	0	0	0	0	0	0	0	0	0	0	0	0	0	0	0	0	0	0	0	0	0	0	0	0	0	0	0	0	0	0	0	0	0	0	0	0	0	0.555839	0	0
Prevotella_veroralis	28137	0	0	0	0	0	0	0	0	0	0	0	0	0	0	0	0	0	0	0	0	0	0	0	0	0	0	0	0	0	0	0	0	0	0	0	0	0	0	0	0	0	0	0	0	0.0421554	0	0.00987013	0
Propionibacterium_propionicum	1750	1.29949	2.72509	8.11289	4.72071	0.297802	0.52904	5.21462	0.739438	1.56487	0.62054	7.60686	6.06042	8.42644	0.950602	2.59882	0.418719	2.66148	0.244725	3.6805	0.224088	7.99178	1.54649	0.0151498	3.69075	2.8866	3.84454	5.56434	2.81717	0.620088	2.56653	0.81326	0.719359	0.559175	0.117241	1.78231	3.45596	0	2.72127	0.994483	2.59192	2.94492	0.838698	0.20966	0.581707	1.04378	1.51722	0.153976	1.20549
Pseudoramibacter_alactolyticus	113287	5.22645	0.679997	0.0783315	0.0955129	3.13686	4.1715	0.0166701	0	0.226924	5.3756	3.63645	0.0570347	0.0155435	1.55293	0.213431	3.87653	0.326423	2.89035	0.343885	1.65447	0.0504395	0.00125275	1.39116	1.27843	0.184685	0.133473	0.563554	1.85386	0.795978	1.28276	1.22834	0	1.46465	1.21468	0.0182776	0.396337	2.79271	0.708114	1.20193	6.05608	0.0717943	0.62645	4.05643	0	0	0	0	0
Pyramidobacter_piscolens	638849	0.267471	0	0.192422	0	0.108574	0.0205053	0.195575	0	0	0	0	0	0	0.649483	0	0	0.00888973	0	0.165015	0.485619	0.273842	0	0.713168	0.0488862	0	0.130686	0	0	0	0.0212545	0	0	0.0266933	2.18691	0.0618165	0.0707998	0	0	0.290312	0.0378313	0	0.141593	0.204092	0	0	0	0	0
Riemerella_unclassified	716863	0	0	0.165463	0.22402	0	0	0.0888906	0.82356	0.218453	0	0	0.310358	0.0917269	0	0.208183	0	0	0	0.140936	0	0.129868	0.0322862	0	0	0.0488265	0.169116	0	0	0	0	0	0.304716	0.0132965	0	0.367056	0.713284	0	0	0	0	0	0.067857	0	0.0597005	0.0402433	0.257835	0.189962	0.185376
Rothia_aeria	172042	0.0269109	0.272147	1.14951	0.448757	0.0590386	2.4542	0.167603	0.0145875	0.168862	1.28089	0.0108994	0.179563	1.14778	2.09605	0.0220415	0.00655945	0.973199	0	0.110436	0	5.5124	5.9701	0	2.04254	0.986977	1.54522	5.61166	1.02436	0.0645303	0	0	0.0134791	0.0279668	0.114085	0.119191	2.60686	0	0.0865205	0	1.21446	1.20616	0.460585	0	0.113373	0.314339	4.64387	0.212956	7.13606
Rothia_dentocariosa	2047	0.0093546	0	0.0527167	1.67894	0	0.0378832	0.131386	0	1.10749	0.084825	0.0666801	0.472768	0	0	0.176897	0	0	0	0.501794	0	0.00843549	0	0	0	0.206725	0.373459	0	0.000932605	0	0	0	0.416778	0.0109099	0	16.207	0.0175623	0	0	0	0.0920911	0.158333	0.0496554	0	5.72531	0.337132	3.29374	11.6353	4.85162
Rothia_mucilaginosa	563033	0	0	0	0.00340756	0	0	0.00314971	0.00834297	0.11853	0	0	0.00707328	0	0	1.68882	0	0	0	0.105017	0	0	0	0	0	0.040641	0.00453553	0	0	0	0	0	0.0661101	0	0	0.207448	0	0	0	0	0.196729	0	0	0	0.0030451	0	0	0.111152	0.00128662
Selenomonas_artemidis	671224	0	0	0	0	0	0	0	0	0	0	0	0	0	0	0	0	0	0	0	0	0	0	0	0	0	0	0	0	0	0	0	0	0	0	0	0	0	0	0	0	0	0	0	1.31728	0.593807	0	0.0232144	0.386696
Selenomonas_infelix	135082	0	0	0	0	0	0	0	0	0	0	0	0	0	0	0	0	0	0	0	0	0	0	0	0	0	0	0	0	0	0	0	0	0	0	0	0	0	0	0	0	0	0	0	0.0103575	0.192041	0	0	0
Selenomonas_noxia	135083	0	0.060809	0.0959818	0.0646628	0.00896167	0.265547	0.0390827	0	0.0430327	0.0371561	0.146063	0.0550574	0.0399965	0.042041	0.00411764	0	0.389306	0	0.0508675	0	0.295477	0.184581	0	0.798144	0.0686661	0.241624	2.18585	0.417296	0.0476796	0.0692894	0	0.00162923	0.0050639	0.00779786	0	0.193916	0	0.0278687	0	0.25831	0.121845	0.0307973	0	3.10213	1.6508	0	0	3.7267
Selenomonas_sp_F0473	999423	0	0	0	0	0	0	0	0	0	0	0	0	0	0	0	0	0	0	0	0	0	0	0	0	0	0	0	0	0	0	0	0	0	0	0	0	0	0	0	0	0	0	0	0	0	0	0	0
Selenomonas_sp_FOBRC6	936572	0	0	0	0	0	0	0	0	0	0	0	0	0	0	0	0	0	0	0	0	0	1.14114	0	0	0	0	0	0	0	0	0	0	0	0	0	0	0	0	0	0	0	0	0	0	0	0	0	0
Selenomonas_sp_oral_taxon_137	712531	0	0	0	0	0	0	0	0	0	0	0	0	0	0	0	0	0	0	0	0	0	0	0	0	0	0	0	0	0	0	0	0	0	0	0	0	0	0	0	0	0	0	0	0	0.302938	0	0	0
Selenomonas_sp_oral_taxon_892	1321785	0	0	0	0	0	0	0	0	0	0	0	0	0	0.870663	0	0	0	0	0	0	0	0.829308	0	0	0	0	0	0	0	0	0	0	0	0	0	0	0	0	0	0	0	0.729549	0	0.707125	0	0	0	0
Selenomonas_sputigena	69823	0	0.056999	0	0	0.0561384	0.108994	0.00180273	0	0.00727835	0.00368406	0	0.0193037	0	0.047185	0.00161476	0	0.0984917	0.00816595	0	0	0.210969	0.207182	0	0.0756845	0.000480898	0.0204506	0	0.0736357	0.0713576	0.00992362	0	0	0.0121534	0.0631718	0	0	0	0.00462301	0	0.0321847	0.0180626	0.048716	0.00110958	0.0231179	0.036045	0	0	0.0165202
Slackia_exigua	84109	0.236595	0.214867	0.0309822	0.117536	0.37644	0.269717	0.0291069	0	0.0104344	0.0885497	1.01669	0.027437	0.0907008	0.117129	0.0178229	0.265906	0.182546	0.631095	0.0329744	0.0266635	0.466033	0.192801	0.383401	0.28321	0.0393927	0.00852191	0	0.112394	0.84558	0.0466068	0.135178	0	0.277672	0.33017	0	0.0898238	0.125696	0.611302	0.00833785	0.272562	0.0425851	0.0774224	0.0524558	0	0	0	0	0
Slackia_unclassified	2049041	0.248893	0.573599	0.0374394	0.175171	0.100023	0.433922	0.00776792	0	0.0688667	0.0810086	0	0.038159	0.164212	0.0324302	0.00922433	0.4923	0.091394	0.614257	0.0522785	0.0766249	0.917551	0.224832	0.837741	0.175577	0.022285	0.0428333	0	0.249667	0	0.193971	0.803525	0	0.0399196	0.63987	0.0392491	0.0177635	0.0516262	0.00226125	0.0360937	0.19351	0.117521	0.0998361	0.0563444	0	0	0	0	0
Solobacterium_moorei	102148	0	0.00111585	0	0.021224	0.00720546	0.0167706	0	0	0	0	0	0	0	0.00741781	0.0345458	0	0.0428277	0	0.0339356	0	0.897732	1.0048	0	0.0863547	0.00983284	0.0293589	0.014393	0.00477334	0.0668769	0	0	0.0306213	0.126788	0.0375633	0	0.303071	0	0	0	0.187632	0.0136144	0.122189	0	0	0.233033	0	0	0.0353152
Stomatobaculum_longum	796942	0	0	0	0	0	0	0	0	0	0	0	0	0	0	0	0	0	0	0	0	0	0	0	0	0	0	0	0	0	0	0	0	0	0	0	0	0	0	0	0	0	0	0	0	0.0296413	0	0	0
Streptococcus_anginosus	1328	0.0420603	0	0	0	0.00892153	0	0	0	0.00136726	0	0.0429764	0.00193649	0	0.000838799	0.00323962	0	0.0537914	0	0.0206129	0.00263219	0	0	0.00520131	0	0	0	0	0.0427394	0	0	0	0	0.00782146	0.372366	0	0.0673996	0	0.0274164	0	0.0121859	1.22257	0	0.115234	0	0.00913518	0	0	0
Streptococcus_australis	113107	0	0	0	0	0	0	0	0	0	0	0	0	0	0	0	0	0	0	0	0	0	0	0	0	0	0	0	0	0	0	0	0	0	0	0	0	0	0	0	0	0	0	0	0	0	0.0186573	0.115801	0
Streptococcus_constellatus	76860	0.0881051	0.146297	0.0121811	0.0203746	0.0368001	0.0252622	0.0766867	0.025416	0.0249088	0.00279867	0.117958	0.00863266	0.0477175	0.0437287	0.0917589	0.179578	0.246093	0.0651353	0.0299173	0.0264425	0.00170342	0.0312983	0.163336	0.143372	0.0532365	0.000701685	0	0.0174889	0.0426831	0.0167429	0	0.00379478	0.0151516	0.037988	0.00171797	0.0654189	0	0.194659	0.015486	0.0133493	0.06549	0.0140805	0.130534	0	0	0	0	0
Streptococcus_cristatus	45634	0	0.0540334	0.116901	0.0783639	0.00727571	0.0688841	0.0277599	0	0.100478	0.0527472	0.00510338	0.311132	0.00959023	0.56717	0.0877321	0	0.0371295	0	0.0335572	0	0.23244	0.143261	0	0.112918	0.0555591	0.14654	0.0610877	0.0846565	0.210502	0.0325958	0	0.0234264	0.00746048	0.037988	0.0957998	0.590422	0	0.00968821	0	0.0467877	0.157514	0.479454	0	0.260542	0.481129	0.00629283	0	0
Streptococcus_gordonii	1302	0.131986	0	0.129113	0.154655	0	0.506753	1.30276	1.08791	0.424467	0.0312331	0.132627	0.776521	0.023112	0.391426	0.238521	0	0	0	0.719088	0	0.316142	0.673214	0	0.0267062	0.268229	0.594439	0	0.119143	0.334951	0.170336	0	0.500698	0.0557229	0.0711011	0.196164	0.685754	0	0.0332555	0	0.200761	1.37536	1.03328	0	0.103647	0.940943	0.194213	0.0508066	0
Streptococcus_infantis	68892	0	0	0	0	0	0	0	0	0	0	0	0	0	0	0	0	0	0	0	0	0	0	0	0	0	0	0	0	0	0	0	0	0	0	0	0	0	0	0	0	0	0	0	0.0378462	0.0348411	0.135356	0.129065	0
Streptococcus_intermedius	1338	0	0	0	0	0	0	0	0	0	0	0	0	0	0	0	0	0	0	0	0	0	0	0	0	0	0	0	0	0	0	0	0	0	0	0	0	0	0	0	0	0	0	0	0.00241329	0.00315634	0.00547858	0.0832083	0.232065
Streptococcus_mitis_oralis_pneumoniae	1239792	0	0	0	0	0	0	0	0	0	0	0	0	0	0	0	0	0	0	0	0	0	0	0	0	0	0	0	0	0	0	0	0	0	0	0	0	0	0	0	0	0	0	0	0.0847241	0.0334552	0.217706	0.323094	0.12193
Streptococcus_mutans	1309	0	0	0	0	0	0	0	0	0	0	0	0	0	0	0	0	0	0	0	0	0	0	0	0	0	0	0	0	0	0	0	0	0	0	0	0	0	0	0	0	0	0	0	0.164932	0	0	0.145361	0
Streptococcus_oligofermentans	1302863	0	0.0469965	0.067943	0.0768168	0.0178631	0.0898044	0.0385054	0.019579	0.024991	0.0146039	0	0.210374	0.00940736	0.581833	0.0804253	0	0.165492	0	0.0362872	0	0.101664	0.156216	0	0.177	0.0721757	0.107195	0.00855483	0.125942	0.188503	0	0	0.0138535	0.0085635	0.027156	0.0663706	0.434491	0	0.00101505	0	0.0789925	0.062089	0.17643	0	0	0	0	0	0
Streptococcus_parasanguinis	1318	0	0	0	0	0	0	0	0	0	0	0	0	0	0	0	0	0	0	0	0	0	0	0	0	0	0	0	0	0	0	0	0	0	0	0	0	0	0	0	0	0	0	0	0.00368726	0.0839566	0	0.0146897	0
Streptococcus_sanguinis	1305	0.00578468	0.102055	4.99459	10.7363	0.000451596	0.456623	20.7713	14.7078	8.47413	0.436062	0.622715	11.1422	2.1556	1.45977	5.42765	0	0.240959	0	12.2866	0	6.89449	0.377209	0	0.114208	4.69222	13.4918	0.304927	1.49759	0.412154	0.0295018	0	19.5705	0.564279	0.120043	12.0652	1.08369	0	3.28327	0	0.287015	0.439424	0.231772	0.151198	0.94486	5.73485	7.83618	6.23493	3.44923
Streptococcus_sp_M143	563037	0	0	0	0	0	0	0	0	0	0	0	0	0	0	0	0	0	0	0	0	0	0	0	0	0	0	0	0	0	0	0	0	0	0	0	0	0	0	0	0	0	0	0	0	0	0	0	0
Streptococcus_tigurinus	1077464	0	0	0	0	0	0	0	0	0	0	0	0	0	0	0	0	0	0	0	0	0	0	0	0	0	0	0	0	0	0	0	0	0	0	0	0	0	0	0	0	0	0	0	0.0201556	0.036308	0	0.28032	0
Streptococcus_vestibularis	1343	0	0	0	0	0	0	0	0	0	0	0	0	0	0	0	0	0	0	0	0	0	0	0	0	0	0	0	0	0	0	0	0	0	0	0	0	0	0	0	0	0	0	0	0.0201764	0	0	0	0.019042
Streptococcus_phage_Cp_1	10747	0	0	0	0	0	0	0	0	0	0	0	0	0	0	0	0	0	0	0	0	0	0	0	0	0	0	0	0	0	0	0	0	0	0	0	0	0	0	0	0	0	0	0	0	0	0.412673	0	0
Streptococcus_phage_PH10	644007	0	0	0	0	0	0	0	0	1.43296	0	0	0	0	0	0	0	0	0	0	0	0	0	0	0	0	0	0	0	0	0	0	0	0	0	0	0	0	0	0	0	0	0	0	0	0	0	0	0
Streptococcus_phage_PH15	537874	0	0	0	0	0	0	0	0	0	0	0	0	0	0	0	0	0	0	0	0	0	0	0	0	0	0	0	0	0	0	0	0	0	0	0	0	0	0	0	0	0	0	0	0	0	0	0	0
Streptococcus_phage_SM1	157924	0	0	0	0	0	0	0	0	0	0	0	0	0	0	0	0	0	0	0	0	0	0	0	0	0.97121	0	0	0	0	0	0	0	0	0	0	0	0	0	0	0	0	0	0	0	0	0	0	0
Subdoligranulum_unclassified	2053618	0	0	0	0	0	0	0	0	0	0	0	0	0	0	0	0	0	0	0	0	0	0	0	0	0	0	0	0	0	0	0	0	0	0	0	0	0	0	0	0	0	0	0	0	0	0	0	0
Tannerella_forsythia	28112	1.70987	10.5099	3.17328	1.82266	12.3709	4.45358	1.15281	0.123341	1.65139	1.28802	8.28594	1.18629	4.74443	10.3119	1.11838	14.2505	9.08171	25.5602	1.94366	6.04965	0.338154	0.922144	14.6626	10.0887	2.48397	0.101439	0.433867	18.6139	4.75139	8.95727	24.2027	0.170846	10.8488	9.56661	0.421249	2.9049	10.567	10.7719	26.0316	3.92734	2.86695	1.96639	21.4536	0	0.0503396	0	0	0
Treponema_denticola	158	0.552113	2.24331	1.43012	0.2685	0.971533	0.759062	0.331134	0.110985	0.256541	0.824487	3.75127	0.383812	0.907181	1.02272	1.10732	2.02884	1.28128	1.58256	0.309755	1.05371	0.0655969	0.0447628	0.970788	1.514	0.559142	0.0250369	0	1.95559	1.00237	2.52187	2.45687	0.0303886	2.09515	1.19942	0.0914998	0.660682	0.214807	1.79463	17.9596	1.22886	7.03068	0.121916	9.74108	0	0	0	0	0
Treponema_lecithinolyticum	53418	0.29241	1.34223	0.478188	0.292191	0.306935	0.980602	0.183118	0.00597964	0.216058	0.998441	1.0378	0.0454259	0.801455	0.099908	0.0754296	0.601876	0.93776	1.24783	0.0707238	0.884366	0.0095269	0	0.418024	0.442567	0.0986865	0	0	0.278999	0.111998	1.49977	1.32386	0.000556568	1.25398	0.231923	0.00727851	0.197496	0.287436	1.09403	1.28213	0.945021	0.378279	0.000616147	3.67094	0	0	0	0	0
Treponema_maltophilum	51160	0.707218	3.43239	1.03348	0.90802	1.93275	1.98905	0.37602	0.0536537	0.615288	1.43781	2.9487	0.418852	1.0717	0.964892	0.36967	2.70586	1.95702	4.48219	0.357279	1.29717	0.780063	2.74824	1.57978	2.69425	0.549135	0.380059	1.71711	2.13665	1.67539	2.50346	2.14176	0.0353876	1.29141	0.845203	0.151354	1.18191	1.93718	2.34732	3.4276	1.66693	1.18548	1.36051	3.49119	0	0.114438	0	0	0
Treponema_medium	58231	0	0.0671924	0.00987928	0.0390303	0.0586071	0.0778008	0.00901363	0	0.0530661	0.059922	0.09236	0.0515717	0.0238029	0.0739962	0.0511072	0.0720712	0.050157	0.0502403	0	0.00268242	0	0.115151	0.118299	0.0322665	0.0308491	0.008227	0	0.0960283	0.222731	0.0752084	0	0	0.0454648	0.0738825	0	0.141144	0.037168	0.0847618	0.0543221	0.0927029	0.120829	0.231308	0.121321	0	0.266832	0	0	0
Treponema_socranskii	53419	1.67175	3.74818	1.98135	1.04038	2.52274	2.93749	0.310514	0.0659288	0.826216	1.74747	5.1464	0.47497	1.03089	1.51295	0.557123	3.12592	3.39901	4.36716	0.582518	2.21301	1.02425	1.21296	2.59909	3.34705	0.799529	0.414645	0.852362	2.98223	3.25081	3.5392	2.74883	0.0442117	1.9749	1.92898	0.227647	0.961835	3.28397	2.83461	3.29415	2.59689	1.50537	1.55531	5.5671	0.0942737	0.292022	0	0	0.231376
Treponema_vincentii	69710	0	0	0	0	0	0	0	0	0	0	0	0	0	0	0	0	0	0	0	0	0	0	0	0	0	0	0	0	0	0	0	0	0	0	0	0	0	0	0	0	0	0	0	0	0.0264546	0	0	0
Veillonella_parvula	29466	0	0	0	0.0121641	0	0	0.000698809	0	0.308034	0	0.039951	0	0	0.00274883	0	0	0	0	0.053894	0	0.952241	0.00365639	0	0	0.0544745	0.0244064	0.0074149	0.0559062	0	0	0	0.012204	0	0.0150496	0.0624366	0.010889	0	0	0	0.0496862	0	0.0374335	0	0.523208	18.1502	0.986013	5.61642	4.40067
Veillonella_sp_3_1_44	457416	0	0	0	0	0	0	0	0	0	0	0	0	0	0	0	0	0	0	0	0	0	0	0	0	0	0	0	0	0	0	0	0	0	0	0	0	0	0	0	0	0	0	0	0	0	0	0	0
Veillonella_sp_6_1_27	450749	0	0	0	0	0	0	0	0	0	0	0	0	0	0	0	0	0	0	0	0	0	0	0	0	0	0	0	0	0	0	0	0	0	0	0	0	0	0	0	0	0	0	0	0	8.04396	0	0	0
Veillonella_unclassified	1926307	0	0	0	0	0	0	0	0	0	0	0	0	0	0	0	0	0	0	0	0	0	0	0	0	0	0	0	0	0	0	0	0	0	0	0	0	0	0	0	0	0	0	0	0.378193	0	0	4.64554	0.0901458
Vicia_cryptic_virus	54289	0	0	0.162835	0.0549255	0.0913629	0	0.0423337	0.170516	0	0	0	0.0210975	0	0	0.167108	0	0	0	0	0	0	0.155493	0	0	0.0341438	0.072782	0	0	0	0	0	0	0.0949706	0.0928967	0	0	0	0	0	0.177713	0.150536	0.16638	0.106642	0	0	0	0	0
[truncated: 25 more columns]

## Sheet: Table S3 - splsda BER
	Balanced Error Rate (BER)
Category	comp1	comp2	comp3	comp4	Figure		Notes
All healthy site calculus	0.00384615	0	NA	NA	2C		NA - components not included in analysis because they did no improve classificaton accuracy
Plaque	0.001	0	NA	NA			BER is cumulative across components, where comp2 includes comp1+comp2, comp3 includes comp1+comp2+comp3, and comp4 includes comp1+comp2+comp3+comp4
All disease site calculus	0.0037037	0.000740741	NA	NA	2F
Plaque	0.05	0	NA	NA
All disease site calculus	0.0184615	0.000769231	NA	NA	S4D
Plaque	0.038	0.002	NA	NA
Calculus	0.0075	0	NA	NA	S5
All periodontal disease-site calculus	0.06	0.006	NA	NA
Plaque	0	0	0	NA	3C
Historic healthy-site calculus	0	0	0	NA
Plaque	0	0	0	NA	3E
Modern healthy-site calculus	0.25	0.25	0.25	NA
Historic healthy-site calculus	0.00636364	0.00909091	0.00545454	NA	4B
Modern healthy-site calculus	0.69	0.64	0.615	NA
Historic disease-site calculus	0.108889	0.0388889	0.03	0.0477778	4D
Modern disease-site calculus	0.166667	0.236667	0.336667	0.37
Modern healthy-site calculus	0.695	0.7	0.59	NA	4F
Modern disease-site calculus	0.246667	0.233333	0.3	NA
Historic healthy-site calculus	0.503636	0.38	0.348182	NA	4H
Historic periodontal disease-site calculus	0.544444	0.655556	0.646667	NA
Historic caries-site calculus	0.7175	0.5075	NA	NA	S9
Historic healthy-site calculus	0.145454	0.134546	NA	NA
SEED categories - historic calculus	0.130244	0.0590244	NA	NA	7B
SEED categories - plaque	0.0410526	0.00947368	NA	NA
SEED categories - historic periodontal disease-site calculus	0.432381	0.414286	NA	NA	7D
SEED categories - historic healthy disease-site calculus	0.672941	0.664706	NA	NA

## Sheet: Table S4-species stats
Group	Average # of species	Standard deviation
HMP	92.4	16.9511
Rad	77.907	21.6148
JAE	96.7	13.9287
Rad-healthy	79.5455	18.7271
Rad-periodontal disease	77.3077	21.9699
Rad-caries	81.3333	20.9497
Rad-both	70.2	29.6203
Rad-periodontal disease/periodontal disease+caries	75.3333	24.5447
Rad-caries/periodontal disease+caries	74.375	27.2394
JAE-healthy	108	4.74342
JAE-periodontaldisease	89.1667	12.9024

## Sheet: Table S5-CoEx
HMP-dental plaque									Radcliffe-historic calculus									Spain-modern calculus
max_pvalue_allowed	0.05								max_pvalue_allowed	0.05								max_pvalue_allowed	0.05
number_of_pairs	747								number_of_pairs	1099								number_of_pairs	384
number_of_pairs_failed_pvalue	11422								number_of_pairs_failed_pvalue	6160								number_of_pairs_failed_pvalue	7178
number_of_pairs_failed_zero_ratio	551								number_of_pairs_failed_zero_ratio	244								number_of_pairs_failed_zero_ratio	64
total_number_of_pairs_tested	12720								total_number_of_pairs_tested	7503								total_number_of_pairs_tested	7626
number_of_shuffle_replicates	50								number_of_shuffle_replicates	50								number_of_shuffle_replicates	50
shuffle_avg_n_pairs	635.5								shuffle_avg_n_pairs	377.84								shuffle_avg_n_pairs	375.94
shuffle_avg_failed_pvalue	12084.4								shuffle_avg_failed_pvalue	7125.16								shuffle_avg_failed_pvalue	7250.06
shuffle_avg_failed_zero_ratio	0.06								shuffle_avg_failed_zero_ratio	0								shuffle_avg_failed_zero_ratio	0
otu_A	otu_B	taxa_A	taxa_B	ss_residual/ss_total	transformation_coefficient	p-value			otu_A	otu_B	taxa_A	taxa_B	ss_residual/ss_total	transformation_coefficient	p-value			otu_A	otu_B	taxa_A	taxa_B	ss_residual/ss_total	transformation_coefficient	p-value
495	60133	Neisseria_elongata	Prevotella_pallens	0	1	0.000927321			1019	1163886	Capnocytophaga_sputigena	Aggregatibacter_unclassified	0	1	0.0298954			712438	876	Porphyromonas_sp_oral_taxon_279	Desulfovibrio_desulfuricans	0	1	0.00513647
1343	41114	Streptococcus_vestibularis	Actinobacillus_unclassified	0	1	0.00144449			51123	936572	Eubacterium_saphenum	Selenomonas_sp_FOBRC6	3.27049e-08	172.108	0.0387297			104608	712359	Leptotrichia_unclassified	Leptotrichia_sp_oral_taxon_215	0	1	0.00730877
157692	113107	Leptotrichia_goodfellowii	Streptococcus_australis	0	1	0.004813			66851	706438	Methanobrevibacter_smithii	Actinomyces_sp_oral_taxon_171	4.03131e-07	292.301	0.0429185			712359	876	Leptotrichia_sp_oral_taxon_215	Desulfovibrio_desulfuricans	0	1	0.030656
490	282402	Neisseria_sicca	Prevotella_multiformis	0	1	0.00491425			28124	1227265	Porphyromonas_endodontalis	Capnocytophaga_sp_oral_taxon_863	1.37617e-05	95.9922	0.0243368			1227265	56774	Capnocytophaga_sp_oral_taxon_863	Eubacterium_infirmum	1.62714e-07	0.00179268	0.00311268
490	936375	Neisseria_sicca	Mogibacterium_sp_CM50	0	1	0.00534155			1163886	1660	Aggregatibacter_unclassified	Actinomyces_odontolyticus	1.46291e-05	0.899566	0.000404776			651822	644007	Fretibacterium_fastidiosum	Streptococcus_phage_PH10	4.64552e-07	392.668	0.0495786
716863	1288391	Riemerella_unclassified	Actinomyces_timonensis	0	1	0.00838299			156456	712359	Anaeroglobus_geminatus	Leptotrichia_sp_oral_taxon_215	1.53611e-05	14.381	0.0344234			544580	644007	Actinomyces_oris	Streptococcus_phage_PH10	3.81005e-06	781.922	0.0383289
641148	1318	Neisseria_sp_oral_taxon_014	Streptococcus_parasanguinis	0	1	0.00913196			66851	1227265	Methanobrevibacter_smithii	Capnocytophaga_sp_oral_taxon_863	2.71722e-05	52.2054	0.0284252			68892	52227	Streptococcus_infantis	Prevotella_dentalis	2.86727e-05	2.84466	0.00926019
706438	56774	Actinomyces_sp_oral_taxon_171	Eubacterium_infirmum	0	1	0.0108015			2173	706438	Methanobrevibacter_unclassified	Actinomyces_sp_oral_taxon_171	5.04343e-05	1.83242	0.0290192			113287	68892	Pseudoramibacter_alactolyticus	Streptococcus_infantis	6.2737e-05	1.62792	0.00803339
796942	113107	Stomatobaculum_longum	Streptococcus_australis	0	1	0.0117426			1163886	29466	Aggregatibacter_unclassified	Veillonella_parvula	5.1215e-05	0.0998708	0.016787			1163886	638849	Aggregatibacter_unclassified	Pyramidobacter_piscolens	0.000101238	0.0448902	0.0273523
495	936375	Neisseria_elongata	Mogibacterium_sp_CM50	0	1	0.0144949			35517	1321785	Eubacterium_brachy	Selenomonas_sp_oral_taxon_892	6.24499e-05	11.2913	0.000795907			2173	505	Methanobrevibacter_unclassified	Kingella_oralis	0.000169839	0.03531	0.0480769
53419	736	Treponema_socranskii	Haemophilus_paraphrohaemolyticus	0	1	0.0151538			461393	1321785	Actinomyces_massiliensis	Selenomonas_sp_oral_taxon_892	7.15146e-05	13.2819	0.0262674			505	31973	Kingella_oralis	Eggerthia_catenaformis	0.000170241	2.33814	0.0468823
495	282402	Neisseria_elongata	Prevotella_multiformis	0	1	0.0152184			35517	936370	Eubacterium_brachy	Capnocytophaga_sp_CM59	8.07488e-05	5.43127	0.0274123			732	267212	Aggregatibacter_aphrophilus	Neisseria_bacilliformis	0.000191268	2.42025	0.0284576
641148	52768	Neisseria_sp_oral_taxon_014	Actinomyces_georgiae	0	1	0.0178923			156456	2047	Anaeroglobus_geminatus	Rothia_dentocariosa	9.28695e-05	0.693492	0.0173853			502	638849	Kingella_denitrificans	Pyramidobacter_piscolens	0.000336591	4.02288	0.0194666
712117	156456	Actinomyces_sp_oral_taxon_170	Anaeroglobus_geminatus	0	1	0.0217297			113287	706438	Pseudoramibacter_alactolyticus	Actinomyces_sp_oral_taxon_171	0.000107891	4.85776	0.011217			502	53418	Kingella_denitrificans	Treponema_lecithinolyticum	0.000352175	0.132174	0.0281294
712117	189722	Actinomyces_sp_oral_taxon_170	Prevotella_marshii	0	1	0.0227583			53418	936370	Treponema_lecithinolyticum	Capnocytophaga_sp_CM59	0.000107932	10.3641	0.0336587			732	340486	Aggregatibacter_aphrophilus	Candidatus_Prevotella_conceptionensis	0.00055006	0.00212467	0.00200267
1163886	156456	Aggregatibacter_unclassified	Anaeroglobus_geminatus	0	1	0.0243427			2173	1227265	Methanobrevibacter_unclassified	Capnocytophaga_sp_oral_taxon_863	0.000113748	0.47551	0.0165837			712438	52227	Porphyromonas_sp_oral_taxon_279	Prevotella_dentalis	0.000573871	0.00466236	0.0444642
712117	28134	Actinomyces_sp_oral_taxon_170	Prevotella_oralis	0	1	0.0257467			638849	1163886	Pyramidobacter_piscolens	Aggregatibacter_unclassified	0.00014036	0.57499	0.0235349			2047	1292024	Rothia_dentocariosa	Desulfovibrio_sp_Dsv1	0.000599199	1.78162	0.00760608
1309	189723	Streptococcus_mutans	Prevotella_micans	0	1	0.0272183			156456	45242	Anaeroglobus_geminatus	Capnocytophaga_granulosa	0.00014555	0.185548	0.00907793			2047	661086	Rothia_dentocariosa	Olsenella_sp_oral_taxon_809	0.000600537	0.389253	0.0112435
46125	563037	Abiotrophia_defectiva	Streptococcus_sp_M143	0	1	0.0289939			133926	706438	Olsenella_uli	Actinomyces_sp_oral_taxon_171	0.000168755	7.02066	0.0101564			2047	2053618	Rothia_dentocariosa	Subdoligranulum_unclassified	0.000600886	1.13521	0.0218103
1338	563037	Streptococcus_intermedius	Streptococcus_sp_M143	0	1	0.0290613			2047	407975	Rothia_dentocariosa	Prevotella_pleuritidis	0.000241357	0.0100472	0.0334672			192066	113287	Neisseria_unclassified	Pseudoramibacter_alactolyticus	0.000603317	0.184655	0.00511642
43997	563037	Catonella_morbi	Streptococcus_sp_M143	0	1	0.0309215			66851	712213	Methanobrevibacter_smithii	Capnocytophaga_sp_oral_taxon_332	0.000299331	49.7139	0.00730753			732	505	Aggregatibacter_aphrophilus	Kingella_oralis	0.000695431	0.0509203	0.0236686
496	936375	Neisseria_macacae	Mogibacterium_sp_CM50	0	1	0.0313283			1019	66851	Capnocytophaga_sputigena	Methanobrevibacter_smithii	0.000299412	0.0138674	0.00251762			1227265	29466	Capnocytophaga_sp_oral_taxon_863	Veillonella_parvula	0.000736428	0.196017	0.0237192
104608	712148	Leptotrichia_unclassified	Aggregatibacter_sp_oral_taxon_458	0	1	0.031348			84109	936370	Slackia_exigua	Capnocytophaga_sp_CM59	0.000371309	17.1594	0.0380084			51123	505	Eubacterium_saphenum	Kingella_oralis	0.000779776	0.0788427	0.0369004
496	282402	Neisseria_macacae	Prevotella_multiformis	0	1	0.0326904			2173	641148	Methanobrevibacter_unclassified	Neisseria_sp_oral_taxon_014	0.000373159	0.711327	0.0342114			1660	113287	Actinomyces_odontolyticus	Pseudoramibacter_alactolyticus	0.000795707	0.14137	0.0232072
712148	496	Aggregatibacter_sp_oral_taxon_458	Neisseria_macacae	0	1	0.0350754			45242	1328	Capnocytophaga_granulosa	Streptococcus_anginosus	0.000380094	0.877315	0.04363			505	1163886	Kingella_oralis	Aggregatibacter_unclassified	0.000830153	1.18759	0.0310078
76122	28131	Alloprevotella_tannerae	Prevotella_intermedia	0	1	0.0378788			2173	712213	Methanobrevibacter_unclassified	Capnocytophaga_sp_oral_taxon_332	0.00040694	0.608824	0.00135287			29391	1227265	Gemella_morbillorum	Capnocytophaga_sp_oral_taxon_863	0.00100913	1.94487	0.0153327
28135	563037	Prevotella_oris	Streptococcus_sp_M143	0	1	0.0384468			2173	1019	Methanobrevibacter_unclassified	Capnocytophaga_sputigena	0.000411343	1.3155	0.000986842			2047	1689	Rothia_dentocariosa	Bifidobacterium_dentium	0.00119466	0.00546775	0.01523
56774	502	Eubacterium_infirmum	Kingella_denitrificans	0	1	0.0394789			156456	46124	Anaeroglobus_geminatus	Granulicatella_adiacens	0.00042577	0.326496	0.0119804			1660	133926	Actinomyces_odontolyticus	Olsenella_uli	0.00130838	0.221739	0.00743608
712213	52768	Capnocytophaga_sp_oral_taxon_332	Actinomyces_georgiae	0	1	0.0407498			712326	407975	Kingella_unclassified	Prevotella_pleuritidis	0.000441069	1.47906	0.0333556			1660	181487	Actinomyces_odontolyticus	Actinomyces_cardiffensis	0.00149053	0.101015	0.0247709
710239	113107	Capnocytophaga_sp_oral_taxon_338	Streptococcus_australis	0	1	0.0419111			2049041	1163886	Slackia_unclassified	Aggregatibacter_unclassified	0.000465672	0.873503	0.00790237			1163886	340486	Aggregatibacter_unclassified	Candidatus_Prevotella_conceptionensis	0.00153614	0.0403284	0.0304971
710239	1163886	Capnocytophaga_sp_oral_taxon_338	Aggregatibacter_unclassified	0	1	0.0421941			113287	1227265	Pseudoramibacter_alactolyticus	Capnocytophaga_sp_oral_taxon_863	0.000475008	1.37208	0.00627249			192066	133926	Neisseria_unclassified	Olsenella_uli	0.00162577	0.28963	0.0168152
28131	1077464	Prevotella_intermedia	Streptococcus_tigurinus	0	1	0.0430663			76860	936370	Streptococcus_constellatus	Capnocytophaga_sp_CM59	0.000487066	54.5372	0.0272777			732	1926307	Aggregatibacter_aphrophilus	Veillonella_unclassified	0.00173202	0.125157	0.0337496
706438	118748	Actinomyces_sp_oral_taxon_171	Bulleidia_extructa	0	1	0.044843			66851	41976	Methanobrevibacter_smithii	Porphyromonas_catoniae	0.000512241	2.65046	0			68892	82203	Streptococcus_infantis	Centipeda_periodontii	0.00176549	0.275141	0.0102881
1018	1321785	Capnocytophaga_ochracea	Selenomonas_sp_oral_taxon_892	0	1	0.0453721			53418	1321785	Treponema_lecithinolyticum	Selenomonas_sp_oral_taxon_892	0.000517168	8.71465	0.0160617			68892	28131	Streptococcus_infantis	Prevotella_intermedia	0.00183523	2.08463	0.0486855
484	1343	Neisseria_flavescens	Streptococcus_vestibularis	0	1	0.045683			192066	1328	Neisseria_unclassified	Streptococcus_anginosus	0.000519199	0.0466589	0.0157978			138595	58231	Olsenella_profusa	Treponema_medium	0.00189993	2.1517	0.024266
28133	563037	Prevotella_nigrescens	Streptococcus_sp_M143	0	1	0.0471698			158	706438	Treponema_denticola	Actinomyces_sp_oral_taxon_171	0.000548736	0.721864	0.0299581			218538	68892	Dialister_invisus	Streptococcus_infantis	0.00192444	1.26066	0.0127307
1655	457416	Actinomyces_naeslundii	Veillonella_sp_3_1_44	0	1	0.0476417			158	712438	Treponema_denticola	Porphyromonas_sp_oral_taxon_279	0.000583001	0.415502	0.00151798			732	305719	Aggregatibacter_aphrophilus	Prevotella_baroniae	0.00192719	0.0332743	0.0264971
228604	113107	Prevotella_salivae	Streptococcus_australis	0	1	0.0480307			1305	156456	Streptococcus_sanguinis	Anaeroglobus_geminatus	0.000608683	0.297847	0.0156715			732	29466	Aggregatibacter_aphrophilus	Veillonella_parvula	0.00195028	0.102299	0.00639334
41114	1288391	Actinobacillus_unclassified	Actinomyces_timonensis	0	1	0.0488281			53418	1227265	Treponema_lecithinolyticum	Capnocytophaga_sp_oral_taxon_863	0.00061652	2.56776	0.00382587			68892	439703	Streptococcus_infantis	Prevotella_maculosa	0.00195781	0.0325278	0.0141283
1750	457416	Propionibacterium_propionicum	Veillonella_sp_3_1_44	0	1	0.04914			53418	1163886	Treponema_lecithinolyticum	Aggregatibacter_unclassified	0.000616555	0.709924	0.0292997			203	138595	Campylobacter_rectus	Olsenella_profusa	0.00199809	0.177374	0.0248694
28132	563037	Prevotella_melaninogenica	Streptococcus_sp_M143	0	1	0.049554			28112	936370	Tannerella_forsythia	Capnocytophaga_sp_CM59	0.000637658	0.396867	0.0296824			732	1656	Aggregatibacter_aphrophilus	Actinomyces_viscosus	0.0020251	0.485974	0.034002
710239	267212	Capnocytophaga_sp_oral_taxon_338	Neisseria_bacilliformis	7.83127e-08	0.00293007	0.0258799			156456	712158	Anaeroglobus_geminatus	Atopobium_sp_oral_taxon_810	0.000663987	0.0721104	0.0319489			732	35517	Aggregatibacter_aphrophilus	Eubacterium_brachy	0.0020257	0.579055	0.032352
267212	189722	Neisseria_bacilliformis	Prevotella_marshii	7.83129e-08	40.8316	0.0148456			158	2047	Treponema_denticola	Rothia_dentocariosa	0.000851698	1.23177	0.000210327			2047	113287	Rothia_dentocariosa	Pseudoramibacter_alactolyticus	0.00205571	2.63782	0.00559057
267212	56774	Neisseria_bacilliformis	Eubacterium_infirmum	7.8313e-08	304.905	0.0158403			651822	1163886	Fretibacterium_fastidiosum	Aggregatibacter_unclassified	0.000941477	0.025677	0.0323206			2047	133926	Rothia_dentocariosa	Olsenella_uli	0.00211621	1.01728	0.00211246
824	736	Campylobacter_gracilis	Haemophilus_paraphrohaemolyticus	2.95764e-07	1.94958	0.0195312			143361	936370	Filifactor_alocis	Capnocytophaga_sp_CM59	0.000948143	1.99469	0.0268456			192066	104608	Neisseria_unclassified	Leptotrichia_unclassified	0.00224482	0.251954	0.00681115
172042	282402	Rothia_aeria	Prevotella_multiformis	9.14233e-07	3.57463	0.00482606			45242	407975	Capnocytophaga_granulosa	Prevotella_pleuritidis	0.000980318	0.0532565	0.0118878			192066	52227	Neisseria_unclassified	Prevotella_dentalis	0.002481	0.0310085	0.00993344
172042	936375	Rothia_aeria	Mogibacterium_sp_CM50	9.143e-07	123.386	0.0086615			46124	1328	Granulicatella_adiacens	Streptococcus_anginosus	0.00103236	0.245167	0.0182282			2047	181487	Rothia_dentocariosa	Actinomyces_cardiffensis	0.00249049	0.797145	0.00834087
53419	563037	Treponema_socranskii	Streptococcus_sp_M143	1.55355e-06	93.0156	0.0385802			2047	133926	Rothia_dentocariosa	Olsenella_uli	0.00103277	0.22423	0.00113649			192066	876	Neisseria_unclassified	Desulfovibrio_desulfuricans	0.00250329	0.0293479	0.0118526
192066	267212	Neisseria_unclassified	Neisseria_bacilliformis	1.71363e-06	0.0105213	0.00432626			2173	2047	Methanobrevibacter_unclassified	Rothia_dentocariosa	0.00103697	0.0501926	0.0211775			28112	138595	Tannerella_forsythia	Olsenella_profusa	0.00267906	0.347903	0.0325627
490	712148	Neisseria_sicca	Aggregatibacter_sp_oral_taxon_458	2.01157e-06	182.893	0.00480817			84109	1227265	Slackia_exigua	Capnocytophaga_sp_oral_taxon_863	0.00106587	6.43273	0.00640765			192066	651822	Neisseria_unclassified	Fretibacterium_fastidiosum	0.00282754	0.0858889	0.0101103
860	1288391	Fusobacterium_periodonticum	Actinomyces_timonensis	2.46077e-06	62.9272	0.00025208			113287	2047	Pseudoramibacter_alactolyticus	Rothia_dentocariosa	0.00107058	1.45919	0.00164779			192066	712258	Neisseria_unclassified	Desulfobulbus_sp_oral_taxon_041	0.00284671	0.209655	0.0171527
1163886	33033	Aggregatibacter_unclassified	Parvimonas_micra	4.16688e-06	1.44932	0.019802			158	1227265	Treponema_denticola	Capnocytophaga_sp_oral_taxon_863	0.00114606	0.453198	0.0131234			138595	1655	Olsenella_profusa	Actinomyces_naeslundii	0.00290754	0.111348	0.00222853
484	671218	Neisseria_flavescens	Alloprevotella_rava	4.18562e-06	0.0767961	0.0498008			53419	1163886	Treponema_socranskii	Aggregatibacter_unclassified	0.00120733	0.0871058	0.0482393			68892	447455	Streptococcus_infantis	candidate_division_TM7_single_cell_isolate_TM7b	0.0032024	0.162961	0.0422654
157692	28137	Leptotrichia_goodfellowii	Prevotella_veroralis	4.74549e-06	58.6157	0.0288684			837	1227265	Porphyromonas_gingivalis	Capnocytophaga_sp_oral_taxon_863	0.00121315	0.448084	0.0272554			158	138595	Treponema_denticola	Olsenella_profusa	0.00338866	2.02189	0.0321543
61592	936375	Corynebacterium_durum	Mogibacterium_sp_CM50	5.34724e-06	27.7956	0.00321188			35517	1227265	Eubacterium_brachy	Capnocytophaga_sp_oral_taxon_863	0.00123505	0.765658	0.00713695			158	505	Treponema_denticola	Kingella_oralis	0.0036628	4.50224	0.0151035
61592	282402	Corynebacterium_durum	Prevotella_multiformis	5.34748e-06	22.6178	0.00364964			192066	407975	Neisseria_unclassified	Prevotella_pleuritidis	0.00127524	0.00210891	0.00450727			732	544580	Aggregatibacter_aphrophilus	Actinomyces_oris	0.00369295	0.0569443	0.0373134
484	28136	Neisseria_flavescens	Prevotella_oulorum	6.50861e-06	3.31067	0			706435	407975	Capnocytophaga_sp_oral_taxon_329	Prevotella_pleuritidis	0.00131009	0.00721581	0.00206804			502	35517	Kingella_denitrificans	Eubacterium_brachy	0.00389229	0.178734	0.00598377
840	563037	Prevotella_loescheii	Streptococcus_sp_M143	8.01762e-06	83.7443	0.0165481			181487	706438	Actinomyces_cardiffensis	Actinomyces_sp_oral_taxon_171	0.00132182	1.35947	0.0462963			51160	138595	Treponema_maltophilum	Olsenella_profusa	0.00397457	1.68332	0.0406669
267212	1328	Neisseria_bacilliformis	Streptococcus_anginosus	8.08052e-06	2.86138	0.0348554			729	407975	Haemophilus_parainfluenzae	Prevotella_pleuritidis	0.00132643	0.020686	0.00385826			68892	447456	Streptococcus_infantis	candidate_division_TM7_single_cell_isolate_TM7c	0.00414998	0.286058	0.0367918
562	199	Escherichia_coli	Campylobacter_concisus	8.62763e-06	19.4571	0.0485437			447455	407975	candidate_division_TM7_single_cell_isolate_TM7b	Prevotella_pleuritidis	0.0013404	0.00280441	0.0093873			46125	113287	Abiotrophia_defectiva	Pseudoramibacter_alactolyticus	0.00485602	0.939538	0.0391696
267212	652706	Neisseria_bacilliformis	Oribacterium_sp_oral_taxon_078	9.77145e-06	5.33645	0.0126056			157688	407975	Leptotrichia_hofstadii	Prevotella_pleuritidis	0.00135262	0.208565	0.00830498			706435	113287	Capnocytophaga_sp_oral_taxon_329	Pseudoramibacter_alactolyticus	0.00579628	1.79524	0.00097229
35517	267212	Eubacterium_brachy	Neisseria_bacilliformis	1.06668e-05	43.6301	0.00638978			1660	407975	Actinomyces_odontolyticus	Prevotella_pleuritidis	0.00137438	4.08002	0.0198334			113287	2718	Pseudoramibacter_alactolyticus	Cardiobacterium_hominis	0.00594489	0.440237	0.00642398
490	60133	Neisseria_sicca	Prevotella_pallens	1.09885e-05	0.0813792	0.00342846			53418	712359	Treponema_lecithinolyticum	Leptotrichia_sp_oral_taxon_215	0.00140841	5.84008	0.000811971			936375	138595	Mogibacterium_sp_CM50	Olsenella_profusa	0.00598135	1.35322	0.0468384
43997	736	Catonella_morbi	Haemophilus_paraphrohaemolyticus	1.10584e-05	0.0472512	0.0481232			2049041	1227265	Slackia_unclassified	Capnocytophaga_sp_oral_taxon_863	0.00144833	7.43696	0.0196078			1926307	58231	Veillonella_unclassified	Treponema_medium	0.00610451	0.390012	0.0281611
61592	60133	Corynebacterium_durum	Prevotella_pallens	1.16813e-05	0.0581218	0.000141483			837	2047	Porphyromonas_gingivalis	Rothia_dentocariosa	0.00145693	0.908177	0.00841093			712438	58231	Porphyromonas_sp_oral_taxon_279	Treponema_medium	0.00627676	0.040091	0.0442087
496	60133	Neisseria_macacae	Prevotella_pallens	1.23885e-05	0.241482	0.00683692			33033	1321785	Parvimonas_micra	Selenomonas_sp_oral_taxon_892	0.00146521	14.8284	0.0311236			2047	1163886	Rothia_dentocariosa	Aggregatibacter_unclassified	0.00649315	0.507715	0.0488043
172042	60133	Rothia_aeria	Prevotella_pallens	1.28575e-05	0.0104921	0.00380723			490	407975	Neisseria_sicca	Prevotella_pleuritidis	0.00147967	0.0660087	0.000885347			505	1655	Kingella_oralis	Actinomyces_naeslundii	0.00658507	0.262683	0.00865936
461393	936375	Actinomyces_massiliensis	Mogibacterium_sp_CM50	1.30472e-05	10.6178	0.00280519			133926	1227265	Olsenella_uli	Capnocytophaga_sp_oral_taxon_863	0.00152891	3.48768	0.0262881			172042	113287	Rothia_aeria	Pseudoramibacter_alactolyticus	0.00672615	0.468067	0.0353982
461393	282402	Actinomyces_massiliensis	Prevotella_multiformis	1.30486e-05	8.63989	0.00276356			158	641148	Treponema_denticola	Neisseria_sp_oral_taxon_014	0.00162568	2.10046	0.0184196			28124	138595	Porphyromonas_endodontalis	Olsenella_profusa	0.00680873	2.80546	0.0337154
461393	60133	Actinomyces_massiliensis	Prevotella_pallens	1.30937e-05	0.00151887	0.00549395			575593	1328	Lachnospiraceae_oral_taxon_107	Streptococcus_anginosus	0.00163692	0.797844	0.0167392			1660	2049041	Actinomyces_odontolyticus	Slackia_unclassified	0.00691808	0.0374246	0.00832572
28124	113107	Porphyromonas_endodontalis	Streptococcus_australis	1.31494e-05	0.116994	0.0170358			1305	1328	Streptococcus_sanguinis	Streptococcus_anginosus	0.00172797	0.0285388	0.0351124			502	1655	Kingella_denitrificans	Actinomyces_naeslundii	0.00698772	0.156227	0.0388651
712888	143361	Actinobaculum_sp_oral_taxon_183	Filifactor_alocis	1.37977e-05	0.000546554	0.0238493			2173	41976	Methanobrevibacter_unclassified	Porphyromonas_catoniae	0.00177221	0.0157982	0.000517152			706435	1292024	Capnocytophaga_sp_oral_taxon_329	Desulfovibrio_sp_Dsv1	0.00720612	1.21253	0.0278474
192066	203	Neisseria_unclassified	Campylobacter_rectus	1.66996e-05	2.57397	0.0110656			2049041	712359	Slackia_unclassified	Leptotrichia_sp_oral_taxon_215	0.00183616	13.6771	0.00237827			706435	1689	Capnocytophaga_sp_oral_taxon_329	Bifidobacterium_dentium	0.0073428	0.261237	0.0345185
192066	1262	Neisseria_unclassified	Eubacteriaceae_bacterium_ACC19a	1.6715e-05	1.65149	0.0285796			181487	2047	Actinomyces_cardiffensis	Rothia_dentocariosa	0.00186401	2.31976	0.0153941			1660	651822	Actinomyces_odontolyticus	Fretibacterium_fastidiosum	0.00735531	0.880593	0.0273373
192066	158	Neisseria_unclassified	Treponema_denticola	1.6716e-05	10.445	0.0240096			563033	712391	Rothia_mucilaginosa	Mitsuokella_unclassified	0.0019492	0.202343	0.0386997			706435	661086	Capnocytophaga_sp_oral_taxon_329	Olsenella_sp_oral_taxon_809	0.00738154	0.264916	0.0287356
1750	60133	Propionibacterium_propionicum	Prevotella_pallens	2.33298e-05	0.896631	0.00182611			113287	641148	Pseudoramibacter_alactolyticus	Neisseria_sp_oral_taxon_014	0.00197246	3.16508	0.0264271			706435	2053618	Capnocytophaga_sp_oral_taxon_329	Subdoligranulum_unclassified	0.00742853	0.772596	0.0361402
1750	936375	Propionibacterium_propionicum	Mogibacterium_sp_CM50	2.3383e-05	7.30374	0.00331359			113287	45242	Pseudoramibacter_alactolyticus	Capnocytophaga_granulosa	0.00199802	1.05379	0.0001998			706435	133926	Capnocytophaga_sp_oral_taxon_329	Olsenella_uli	0.00743776	17.6343	0.0385356
1750	282402	Propionibacterium_propionicum	Prevotella_multiformis	2.33876e-05	5.94319	0.00473409			35517	712359	Eubacterium_brachy	Leptotrichia_sp_oral_taxon_215	0.00202566	3.03675	0.0016239			1017	113287	Capnocytophaga_gingivalis	Pseudoramibacter_alactolyticus	0.00758109	0.495459	0.00541701
58231	267212	Treponema_medium	Neisseria_bacilliformis	2.3718e-05	296.718	0.0118723			732	66851	Aggregatibacter_aphrophilus	Methanobrevibacter_smithii	0.0020318	0.225686	0.00783954			192066	651591	Neisseria_unclassified	Bacteroidetes_bacterium_oral_taxon_272	0.00767385	0.506406	0.0102743
1239792	1019	Streptococcus_mitis_oralis_pneumoniae	Capnocytophaga_sputigena	2.39478e-05	271.097	0.0235183			2173	732	Methanobrevibacter_unclassified	Aggregatibacter_aphrophilus	0.00204671	0.0813871	0.000936037			505	203	Kingella_oralis	Campylobacter_rectus	0.00775554	0.353585	0.0126984
39498	563037	Eubacterium_yurii	Streptococcus_sp_M143	2.39734e-05	185.126	0.00338481			28112	706438	Tannerella_forsythia	Actinomyces_sp_oral_taxon_171	0.00208516	0.233551	0.0300391			2047	56774	Rothia_dentocariosa	Eubacterium_infirmum	0.00779711	0.0319906	0.00114351
28131	1318	Prevotella_intermedia	Streptococcus_parasanguinis	2.46185e-05	0.00909855	0.0354359			51123	1227265	Eubacterium_saphenum	Capnocytophaga_sp_oral_taxon_863	0.00220874	0.216849	0.00511091			113287	729	Pseudoramibacter_alactolyticus	Haemophilus_parainfluenzae	0.00785393	0.541073	0.00804153
563033	200	Rothia_mucilaginosa	Campylobacter_curvus	2.46988e-05	9.70137	0.0259			113287	712213	Pseudoramibacter_alactolyticus	Capnocytophaga_sp_oral_taxon_332	0.00235875	2.64737	0.000972447			2047	2049041	Rothia_dentocariosa	Slackia_unclassified	0.00803864	0.0332409	0.00232864
53418	502	Treponema_lecithinolyticum	Kingella_denitrificans	2.58946e-05	0.365471	0.0399042			936375	712326	Mogibacterium_sp_CM50	Kingella_unclassified	0.00246588	0.0642539	0.00880705			1660	796937	Actinomyces_odontolyticus	Peptostreptococcus_stomatis	0.00808721	0.0260314	0.0051432
1328	113107	Streptococcus_anginosus	Streptococcus_australis	2.61837e-05	0.138664	0.023084			35517	712438	Eubacterium_brachy	Porphyromonas_sp_oral_taxon_279	0.00251414	0.385835	0.00715381			739	138595	Aggregatibacter_segnis	Olsenella_profusa	0.00813027	4.84018	0.0296736
157692	1077464	Leptotrichia_goodfellowii	Streptococcus_tigurinus	2.64536e-05	0.0211868	0.0030015			732	407975	Aggregatibacter_aphrophilus	Prevotella_pleuritidis	0.00257417	0.019696	0.0486145			739	505	Aggregatibacter_segnis	Kingella_oralis	0.00818106	5.91765	0.00362049
641148	1077464	Neisseria_sp_oral_taxon_014	Streptococcus_tigurinus	2.64741e-05	0.000570197	0.0289855			46125	407975	Abiotrophia_defectiva	Prevotella_pleuritidis	0.00258251	0.0455609	0.000879507			192066	58231	Neisseria_unclassified	Treponema_medium	0.00860795	0.00488445	0.0146092
28131	1382	Prevotella_intermedia	Atopobium_parvulum	2.6908e-05	0.00325116	0.0243309			739	407975	Aggregatibacter_segnis	Prevotella_pleuritidis	0.00260283	0.316641	0			2047	1328	Rothia_dentocariosa	Streptococcus_anginosus	0.00864807	0.050873	0.0189681
712124	53418	Actinomyces_sp_oral_taxon_448	Treponema_lecithinolyticum	3.11103e-05	0.0217615	0.047081			651591	2047	Bacteroidetes_bacterium_oral_taxon_272	Rothia_dentocariosa	0.00263289	0.530059	0.00264299			732	1302	Aggregatibacter_aphrophilus	Streptococcus_gordonii	0.0086844	0.0326321	0.0153327
35517	502	Eubacterium_brachy	Kingella_denitrificans	3.40431e-05	0.613168	0.00828534			113287	1019	Pseudoramibacter_alactolyticus	Capnocytophaga_sputigena	0.00271237	4.46586	0.000631812			1305	113287	Streptococcus_sanguinis	Pseudoramibacter_alactolyticus	0.00873163	0.163094	0.00219803
43995	113107	Johnsonella_ignava	Streptococcus_australis	4.32199e-05	0.0266433	0.0261233			28112	2047	Tannerella_forsythia	Rothia_dentocariosa	0.00273122	0.67064	0.0178412			113287	45242	Pseudoramibacter_alactolyticus	Capnocytophaga_granulosa	0.00889215	0.0596981	0.0396511
28112	267212	Tannerella_forsythia	Neisseria_bacilliformis	4.56978e-05	150.737	0.027027			732	28124	Aggregatibacter_aphrophilus	Porphyromonas_endodontalis	0.00276861	0.0264527	0.0250063			113287	46124	Pseudoramibacter_alactolyticus	Granulicatella_adiacens	0.00890557	0.723314	0.0169837
1655	60133	Actinomyces_naeslundii	Prevotella_pallens	5.07854e-05	3.37244	0.000161917			113287	732	Pseudoramibacter_alactolyticus	Aggregatibacter_aphrophilus	0.00281731	0.702621	0			706435	181487	Capnocytophaga_sp_oral_taxon_329	Actinomyces_cardiffensis	0.00894613	0.1721	0.0481232
1655	936375	Actinomyces_naeslundii	Mogibacterium_sp_CM50	5.12309e-05	27.4711	0.00215539			1017	407975	Capnocytophaga_gingivalis	Prevotella_pleuritidis	0.00290518	0.0322115	0.000393468			28112	1926307	Tannerella_forsythia	Veillonella_unclassified	0.00921757	0.0608872	0.0467946
1655	282402	Actinomyces_naeslundii	Prevotella_multiformis	5.1253e-05	22.3538	0.00338531			133926	712438	Olsenella_uli	Porphyromonas_sp_oral_taxon_279	0.00299226	1.86989	0.0223864			2047	651822	Rothia_dentocariosa	Fretibacterium_fastidiosum	0.00922644	0.782125	0.0243546
267212	651822	Neisseria_bacilliformis	Fretibacterium_fastidiosum	5.29331e-05	0.00337983	0.0287274			181487	1227265	Actinomyces_cardiffensis	Capnocytophaga_sp_oral_taxon_863	0.00299982	1.35208	0.0347705			732	200	Aggregatibacter_aphrophilus	Campylobacter_curvus	0.00928915	0.013229	0.0476872
267212	69710	Neisseria_bacilliformis	Treponema_vincentii	5.30986e-05	0.00291617	0.020404			113287	447455	Pseudoramibacter_alactolyticus	candidate_division_TM7_single_cell_isolate_TM7b	0.0030489	1.96657	0			28112	1660	Tannerella_forsythia	Actinomyces_odontolyticus	0.00931298	0.78906	0.0122041
407975	502	Prevotella_pleuritidis	Kingella_denitrificans	5.3464e-05	0.0724364	0.0212585			706438	76860	Actinomyces_sp_oral_taxon_171	Streptococcus_constellatus	0.00305466	0.0311578	0.0456204			47671	113287	Lautropia_mirabilis	Pseudoramibacter_alactolyticus	0.00934619	0.103829	0.0141103
157687	113107	Leptotrichia_wadei	Streptococcus_australis	6.02051e-05	10.4624	0.00378987			29391	407975	Gemella_morbillorum	Prevotella_pleuritidis	0.00309915	0.0618486	0.00708998			539	113287	Eikenella_corrodens	Pseudoramibacter_alactolyticus	0.00962289	0.43793	0.00350631
28129	502	Prevotella_denticola	Kingella_denitrificans	6.08232e-05	0.492518	0.023596			936375	267212	Mogibacterium_sp_CM50	Neisseria_bacilliformis	0.00312286	0.107188	0.00423003			651591	1660	Bacteroidetes_bacterium_oral_taxon_272	Actinomyces_odontolyticus	0.00962307	0.762124	0.0234028
267212	51160	Neisseria_bacilliformis	Treponema_maltophilum	6.42024e-05	0.0035449	0.0237925			837	45242	Porphyromonas_gingivalis	Capnocytophaga_granulosa	0.00312739	0.842084	0.000475172			192066	28112	Neisseria_unclassified	Tannerella_forsythia	0.00973846	0.266006	0.0136184
652708	502	Bacteroidetes_oral_taxon_274	Kingella_denitrificans	6.66077e-05	0.0423045	0.00631073			46124	407975	Granulicatella_adiacens	Prevotella_pleuritidis	0.00314033	0.158289	0.00754224			113287	716863	Pseudoramibacter_alactolyticus	Riemerella_unclassified	0.00975706	0.229099	0.00932495
450749	45242	Veillonella_sp_6_1_27	Capnocytophaga_granulosa	7.22665e-05	0.000919807	0.0496032			2049041	641148	Slackia_unclassified	Neisseria_sp_oral_taxon_014	0.00314233	10.4293	0.0473037			732	135083	Aggregatibacter_aphrophilus	Selenomonas_noxia	0.00984765	0.0382817	0.0101678
490	118748	Neisseria_sicca	Bulleidia_extructa	7.64111e-05	0.0779627	0.0338295			143361	1227265	Filifactor_alocis	Capnocytophaga_sp_oral_taxon_863	0.00321094	0.691247	0.00282315			1660	56774	Actinomyces_odontolyticus	Eubacterium_infirmum	0.00985359	0.00858688	0.0171556
61592	118748	Corynebacterium_durum	Bulleidia_extructa	8.17761e-05	0.0275762	0.00280505			837	712438	Porphyromonas_gingivalis	Porphyromonas_sp_oral_taxon_279	0.00330764	0.251801	0.0428266			2047	796937	Rothia_dentocariosa	Peptostreptococcus_stomatis	0.00995403	0.0231205	0.00564801
1750	118748	Propionibacterium_propionicum	Bulleidia_extructa	8.24054e-05	0.014495	0.00328634			158	1660	Treponema_denticola	Actinomyces_odontolyticus	0.00331758	0.036465	0			53419	502	Treponema_socranskii	Kingella_denitrificans	0.0100881	0.136105	0.0452284
1655	118748	Actinomyces_naeslundii	Bulleidia_extructa	8.33284e-05	0.0684286	0.000900901			936375	712213	Mogibacterium_sp_CM50	Capnocytophaga_sp_oral_taxon_332	0.00332426	0.733169	0.013245			192066	837	Neisseria_unclassified	Porphyromonas_gingivalis	0.010155	0.169918	0.00553449
496	118748	Neisseria_macacae	Bulleidia_extructa	8.33634e-05	0.110647	0.0458716			485	407975	Neisseria_gonorrhoeae	Prevotella_pleuritidis	0.00335279	0.857538	0.0418936			706435	143361	Capnocytophaga_sp_oral_taxon_329	Filifactor_alocis	0.0102507	0.280385	0.0161786
461393	118748	Actinomyces_massiliensis	Bulleidia_extructa	8.36488e-05	0.00609046	0.00372632			638849	407975	Pyramidobacter_piscolens	Prevotella_pleuritidis	0.00336825	0.0256436	0.00909091			712258	1660	Desulfobulbus_sp_oral_taxon_041	Actinomyces_odontolyticus	0.0102556	0.316259	0.026462
172042	118748	Rothia_aeria	Bulleidia_extructa	8.37149e-05	0.00496884	0.0124162			651591	706438	Bacteroidetes_bacterium_oral_taxon_272	Actinomyces_sp_oral_taxon_171	0.00338131	0.310635	0.0183318			135083	1163886	Selenomonas_noxia	Aggregatibacter_unclassified	0.0103922	1.81894	0.0336814
495	118748	Neisseria_elongata	Bulleidia_extructa	8.38629e-05	0.00445718	0.0159464			837	712213	Porphyromonas_gingivalis	Capnocytophaga_sp_oral_taxon_332	0.00338159	1.01448	0.00602712			495	43995	Neisseria_elongata	Johnsonella_ignava	0.010858	0.0464489	0.0293255
28112	113107	Tannerella_forsythia	Streptococcus_australis	9.52103e-05	3.69902	0.0174551			28112	1227265	Tannerella_forsythia	Capnocytophaga_sp_oral_taxon_863	0.00338205	0.102015	0.0134825			1660	1588755	Actinomyces_odontolyticus	Parvimonas_unclassified	0.0109663	0.057938	0.0240385
712888	158	Actinobaculum_sp_oral_taxon_183	Treponema_denticola	0.000111463	0.00545199	0.0199322			716863	407975	Riemerella_unclassified	Prevotella_pleuritidis	0.00340053	0.229704	0.0035			651591	2047	Bacteroidetes_bacterium_oral_taxon_272	Rothia_dentocariosa	0.0111195	0.858075	0.0320616
157692	137732	Leptotrichia_goodfellowii	Granulicatella_elegans	0.000111858	2.16909	0.0150218			51123	2047	Eubacterium_saphenum	Rothia_dentocariosa	0.00340513	0.818941	0.0380228			267212	796937	Neisseria_bacilliformis	Peptostreptococcus_stomatis	0.0112988	0.0759002	0.0333
2718	671230	Cardiobacterium_hominis	Parvimonas_sp_oral_taxon_110	0.000130346	11.019	0.0255167			51123	712438	Eubacterium_saphenum	Porphyromonas_sp_oral_taxon_279	0.0034471	0.106793	0.00236237			495	1656	Neisseria_elongata	Actinomyces_viscosus	0.0114434	0.0699951	0.0386997
2718	457416	Cardiobacterium_hominis	Veillonella_sp_3_1_44	0.000130346	21.8459	0.0283527			53418	1660	Treponema_lecithinolyticum	Actinomyces_odontolyticus	0.00347127	0.535323	0			28112	2047	Tannerella_forsythia	Rothia_dentocariosa	0.0114758	0.888402	0.0320513
407975	712124	Prevotella_pleuritidis	Actinomyces_sp_oral_taxon_448	0.00014914	9.10835	0.0315259			113287	712438	Pseudoramibacter_alactolyticus	Porphyromonas_sp_oral_taxon_279	0.00357053	0.409705	0.0120409			113287	194702	Pseudoramibacter_alactolyticus	Cardiobacterium_valvarum	0.0114819	0.128985	0.0225428
712438	1343	Porphyromonas_sp_oral_taxon_279	Streptococcus_vestibularis	0.000166496	0.34585	0.00158261			46124	2042683	Granulicatella_adiacens	Olsenella_unclassified	0.00361535	0.143875	0.019984			1660	876	Actinomyces_odontolyticus	Desulfovibrio_desulfuricans	0.0117324	0.0224693	0.0293858
496	1328	Neisseria_macacae	Streptococcus_anginosus	0.000190038	0.668889	0.000974303			837	1019	Porphyromonas_gingivalis	Capnocytophaga_sputigena	0.00362315	2.19063	0.00207039			1660	84109	Actinomyces_odontolyticus	Slackia_exigua	0.0118367	0.0364748	0.00330198
69710	502	Treponema_vincentii	Kingella_denitrificans	0.000194671	28.3082	0.0470588			35517	1660	Eubacterium_brachy	Actinomyces_odontolyticus	0.00363197	0.152037	0.019802			1660	43997	Actinomyces_odontolyticus	Catonella_morbi	0.0119054	0.083307	0.0378788
641148	1309	Neisseria_sp_oral_taxon_014	Streptococcus_mutans	0.000216067	0.00928309	0.0220361			837	732	Porphyromonas_gingivalis	Aggregatibacter_aphrophilus	0.00363201	1.32877	0.000403226			29391	638849	Gemella_morbillorum	Pyramidobacter_piscolens	0.0119093	1.2714	0.045977
29391	563037	Gemella_morbillorum	Streptococcus_sp_M143	0.000222307	111.634	0.00451898			51123	641148	Eubacterium_saphenum	Neisseria_sp_oral_taxon_014	0.00368148	0.531103	0.0117192			712258	2047	Desulfobulbus_sp_oral_taxon_041	Rothia_dentocariosa	0.0127404	0.356077	0.0488998
671224	56774	Selenomonas_artemidis	Eubacterium_infirmum	0.000222947	14.3396	0.0243191			113287	502	Pseudoramibacter_alactolyticus	Kingella_denitrificans	0.00370229	0.479341	0			1660	52227	Actinomyces_odontolyticus	Prevotella_dentalis	0.0128752	0.0237383	0.0280662
671224	1328	Selenomonas_artemidis	Streptococcus_anginosus	0.000226776	3.10941	0.0289017			2173	712326	Methanobrevibacter_unclassified	Kingella_unclassified	0.00375037	0.0161714	0.04662			651822	706435	Fretibacterium_fastidiosum	Capnocytophaga_sp_oral_taxon_329	0.0132446	0.666539	0.00101153
712124	28112	Actinomyces_sp_oral_taxon_448	Tannerella_forsythia	0.000264014	0.0379824	0.0346981			192066	439703	Neisseria_unclassified	Prevotella_maculosa	0.00375267	0.00776085	0.0336361			192066	69823	Neisseria_unclassified	Selenomonas_sputigena	0.0132796	0.00756241	0.000893256
706438	69710	Actinomyces_sp_oral_taxon_171	Treponema_vincentii	0.000269049	0.0118669	0.00508699			860	407975	Fusobacterium_periodonticum	Prevotella_pleuritidis	0.00375952	0.666906	0.0109242			495	305719	Neisseria_elongata	Prevotella_baroniae	0.0134245	0.00479218	0.0227894
157688	189723	Leptotrichia_hofstadii	Prevotella_micans	0.000280331	10.9039	0.0368868			113287	716863	Pseudoramibacter_alactolyticus	Riemerella_unclassified	0.00378065	0.264375	0			1660	58231	Actinomyces_odontolyticus	Treponema_medium	0.013572	0.0722931	0.0250752
490	143361	Neisseria_sicca	Filifactor_alocis	0.000284151	2.56475	0.0328407			35517	641148	Eubacterium_brachy	Neisseria_sp_oral_taxon_014	0.00381202	2.47945	0.04649			2047	876	Rothia_dentocariosa	Desulfovibrio_desulfuricans	0.0135884	0.0199564	0.0336022
1018	563037	Capnocytophaga_ochracea	Streptococcus_sp_M143	0.000296125	70.3971	0.0340716			28112	712438	Tannerella_forsythia	Porphyromonas_sp_oral_taxon_279	0.00382559	0.103419	0.00459418			1660	51160	Actinomyces_odontolyticus	Treponema_maltophilum	0.0138297	0.421092	0.00474508
544581	189723	Actinomyces_johnsonii	Prevotella_micans	0.000314086	0.0819134	0.0335121			53418	712326	Treponema_lecithinolyticum	Kingella_unclassified	0.00384289	0.191683	0.00102951			1660	652708	Actinomyces_odontolyticus	Bacteroidetes_oral_taxon_274	0.0138882	1.79337	0.0253614
1343	425941	Streptococcus_vestibularis	Prevotella_nanceiensis	0.000345798	0.322162	0.0470588			158	732	Treponema_denticola	Aggregatibacter_aphrophilus	0.00390956	1.17922	0.00049894			2047	1588755	Rothia_dentocariosa	Parvimonas_unclassified	0.0139485	0.0514593	0.043122
76122	671224	Alloprevotella_tannerae	Selenomonas_artemidis	0.000392071	0.0194545	0.00543533			461393	66851	Actinomyces_massiliensis	Methanobrevibacter_smithii	0.00394877	0.0693203	0.0157778			1750	502	Propionibacterium_propionicum	Kingella_denitrificans	0.0142102	0.215176	0.0496032
28131	716863	Prevotella_intermedia	Riemerella_unclassified	0.000397167	2.66289	0.00873048			652708	156456	Bacteroidetes_oral_taxon_274	Anaeroglobus_geminatus	0.00397585	0.575281	0.0480538			490	505	Neisseria_sicca	Kingella_oralis	0.0142897	0.0287518	0.0164989
28131	41114	Prevotella_intermedia	Actinobacillus_unclassified	0.000397388	2.58025	0.0437828			113287	712326	Pseudoramibacter_alactolyticus	Kingella_unclassified	0.00402822	0.132118	0.00441191			651591	2718	Bacteroidetes_bacterium_oral_taxon_272	Cardiobacterium_hominis	0.0144611	0.174407	0.00598195
53419	267212	Treponema_socranskii	Neisseria_bacilliformis	0.000401057	3.79708	0.0469925			84109	641148	Slackia_exigua	Neisseria_sp_oral_taxon_014	0.00405049	15.4495	0.025582			651822	2718	Fretibacterium_fastidiosum	Cardiobacterium_hominis	0.0148341	1.05095	0.0197278
712888	203	Actinobaculum_sp_oral_taxon_183	Campylobacter_rectus	0.000435168	0.0305047	0.0216826			837	447455	Porphyromonas_gingivalis	candidate_division_TM7_single_cell_isolate_TM7b	0.00411032	0.964656	0.000144051			2047	84109	Rothia_dentocariosa	Slackia_exigua	0.014962	0.0323954	0.00853928
712124	69710	Actinomyces_sp_oral_taxon_448	Treponema_vincentii	0.000437524	0.0199613	0.0298775			53418	712438	Treponema_lecithinolyticum	Porphyromonas_sp_oral_taxon_279	0.00430929	0.645118	0.00671477			1660	936375	Actinomyces_odontolyticus	Mogibacterium_sp_CM50	0.0149982	0.630376	0.00540757
490	1328	Neisseria_sicca	Streptococcus_anginosus	0.00044389	0.362078	0.0311333			837	29466	Porphyromonas_gingivalis	Veillonella_parvula	0.00434605	0.0562743	0.0311721			192066	53419	Neisseria_unclassified	Treponema_socranskii	0.0155368	0.168491	0.00503221
544581	56774	Actinomyces_johnsonii	Eubacterium_infirmum	0.000459956	8.65949	0.00444984			837	46124	Porphyromonas_gingivalis	Granulicatella_adiacens	0.00440973	0.21499	0			1660	158	Actinomyces_odontolyticus	Treponema_denticola	0.0155432	0.520227	0.0319285
467210	113107	Lachnoanaerobaculum_saburreum	Streptococcus_australis	0.000469482	4.51989	0.0022449			76860	712438	Streptococcus_constellatus	Porphyromonas_sp_oral_taxon_279	0.00441563	9.25161	0.00591953			76122	41114	Alloprevotella_tannerae	Actinobacillus_unclassified	0.0156575	0.151997	0.0412541
35517	1163886	Eubacterium_brachy	Aggregatibacter_unclassified	0.000487184	0.402448	0.0161057			851	156456	Fusobacterium_nucleatum	Anaeroglobus_geminatus	0.00446823	1.81528	0.0081328			1660	40542	Actinomyces_odontolyticus	Leptotrichia_buccalis	0.0157127	0.0449855	0.0256674
47671	563037	Lautropia_mirabilis	Streptococcus_sp_M143	0.000489694	9.89026	0.0249563			45242	712391	Capnocytophaga_granulosa	Mitsuokella_unclassified	0.00450435	0.0146334	0.0109951			1660	218538	Actinomyces_odontolyticus	Dialister_invisus	0.0159253	0.207795	0.00522357
712124	651822	Actinomyces_sp_oral_taxon_448	Fretibacterium_fastidiosum	0.000493723	0.0256927	0.0207727			53418	641148	Treponema_lecithinolyticum	Neisseria_sp_oral_taxon_014	0.00453	3.32426	0.0261917			651591	706435	Bacteroidetes_bacterium_oral_taxon_272	Capnocytophaga_sp_oral_taxon_329	0.0160149	0.447329	0.00121739
2047	712437	Rothia_dentocariosa	Porphyromonas_sp_oral_taxon_278	0.000521271	0.381621	0.0174978			837	41976	Porphyromonas_gingivalis	Porphyromonas_catoniae	0.0045355	0.100185	0.00184642			739	1926307	Aggregatibacter_segnis	Veillonella_unclassified	0.0162125	0.550978	0.010002
1379	157692	Gemella_haemolysans	Leptotrichia_goodfellowii	0.00058951	15.2509	0.00285889			35517	712213	Eubacterium_brachy	Capnocytophaga_sp_oral_taxon_332	0.00454599	2.07389	0.00233857			851	1163886	Fusobacterium_nucleatum	Aggregatibacter_unclassified	0.0164061	0.742152	0.0276932
706438	563033	Actinomyces_sp_oral_taxon_171	Rothia_mucilaginosa	0.000603223	0.00524079	0.0182682			158	712213	Treponema_denticola	Capnocytophaga_sp_oral_taxon_332	0.00455314	0.510299	0.00521793			706435	2173	Capnocytophaga_sp_oral_taxon_329	Methanobrevibacter_unclassified	0.0166928	0.469321	0.011685
490	28124	Neisseria_sicca	Porphyromonas_endodontalis	0.000620257	0.363909	0.0275862			837	712326	Porphyromonas_gingivalis	Kingella_unclassified	0.00458784	0.0923433	0.0419287			1660	840	Actinomyces_odontolyticus	Prevotella_loescheii	0.0171849	0.0517519	0.0223414
1379	712213	Gemella_haemolysans	Capnocytophaga_sp_oral_taxon_332	0.000623145	8.21086	0.0401606			936375	732	Mogibacterium_sp_CM50	Aggregatibacter_aphrophilus	0.00461086	0.693862	0.0153752			2047	51160	Rothia_dentocariosa	Treponema_maltophilum	0.0176764	0.374006	0.0111694
2047	562	Rothia_dentocariosa	Escherichia_coli	0.000627165	0.071209	0.037092			84109	1660	Slackia_exigua	Actinomyces_odontolyticus	0.00462012	0.212974	0.00010812			739	340486	Aggregatibacter_segnis	Candidatus_Prevotella_conceptionensis	0.0177377	0.837843	0.038625
1239792	200	Streptococcus_mitis_oralis_pneumoniae	Campylobacter_curvus	0.000629568	1.23889	0.00412437			837	1660	Porphyromonas_gingivalis	Actinomyces_odontolyticus	0.00462062	0.122974	0.0062031			203	1926307	Campylobacter_rectus	Veillonella_unclassified	0.0179572	0.547635	0.0445633
1239792	712531	Streptococcus_mitis_oralis_pneumoniae	Selenomonas_sp_oral_taxon_137	0.000638383	9.05503	0.0377074			502	407975	Kingella_denitrificans	Prevotella_pleuritidis	0.00464803	0.123168	0.0118793			192066	156456	Neisseria_unclassified	Anaeroglobus_geminatus	0.017986	0.00733172	0.0251446
104608	28131	Leptotrichia_unclassified	Prevotella_intermedia	0.000682411	6.00117	0.0403063			651822	1227265	Fretibacterium_fastidiosum	Capnocytophaga_sp_oral_taxon_863	0.00470817	0.457959	0.00280758			712258	1017	Desulfobulbus_sp_oral_taxon_041	Capnocytophaga_gingivalis	0.0181117	0.358227	0.00251889
544581	1328	Actinomyces_johnsonii	Streptococcus_anginosus	0.000692718	0.0466559	0.0267594			192066	837	Neisseria_unclassified	Porphyromonas_gingivalis	0.00471906	0.198722	0.019802			495	43997	Neisseria_elongata	Catonella_morbi	0.0182954	0.0662338	0.0407498
104608	1288391	Leptotrichia_unclassified	Actinomyces_timonensis	0.000693225	1.44182	0.0414594			837	712359	Porphyromonas_gingivalis	Leptotrichia_sp_oral_taxon_215	0.00473999	0.467861	0.0363636			837	1926307	Porphyromonas_gingivalis	Veillonella_unclassified	0.018483	0.481674	0.04662
61592	1328	Corynebacterium_durum	Streptococcus_anginosus	0.000695072	0.160991	0.000696379			113287	46124	Pseudoramibacter_alactolyticus	Granulicatella_adiacens	0.00478584	0.101208	0			732	671224	Aggregatibacter_aphrophilus	Selenomonas_artemidis	0.0185408	0.0223024	0.0333
192066	1318	Neisseria_unclassified	Streptococcus_parasanguinis	0.00069795	0.000878542	0.0148965			158	712326	Treponema_denticola	Kingella_unclassified	0.00478934	0.192375	0.018474			172042	651822	Rothia_aeria	Fretibacterium_fastidiosum	0.0186868	2.06954	0.0420698
490	28112	Neisseria_sicca	Tannerella_forsythia	0.000735759	0.726085	0.00600822			53418	712213	Treponema_lecithinolyticum	Capnocytophaga_sp_oral_taxon_332	0.00479661	2.78051	0.000971817			837	712438	Porphyromonas_gingivalis	Porphyromonas_sp_oral_taxon_279	0.0187333	1.09586	0.0397298
712124	652706	Actinomyces_sp_oral_taxon_448	Oribacterium_sp_oral_taxon_078	0.000747621	0.034547	0.0429369			35517	712326	Eubacterium_brachy	Kingella_unclassified	0.00487082	0.191881	0.00897092			712258	706435	Desulfobulbus_sp_oral_taxon_041	Capnocytophaga_sp_oral_taxon_329	0.0187479	0.185628	0.00511586
172042	1328	Rothia_aeria	Streptococcus_anginosus	0.000756414	3.75153	0.0153965			651822	2047	Fretibacterium_fastidiosum	Rothia_dentocariosa	0.00496923	1.80836	0.0236183			2047	218538	Rothia_dentocariosa	Dialister_invisus	0.0191094	0.184558	0.0207254
860	1343	Fusobacterium_periodonticum	Streptococcus_vestibularis	0.000804801	0.24611	0.00732785			2718	66851	Cardiobacterium_hominis	Methanobrevibacter_smithii	0.00498338	1.33308	0.000671366			267212	739	Neisseria_bacilliformis	Aggregatibacter_segnis	0.019142	0.21918	0.00983738
490	671218	Neisseria_sicca	Alloprevotella_rava	0.000841157	1.0218	0.0189322			143361	706438	Filifactor_alocis	Actinomyces_sp_oral_taxon_171	0.00501915	1.17385	0.0368596			651591	172042	Bacteroidetes_bacterium_oral_taxon_272	Rothia_aeria	0.0192927	0.121892	0.049975
706438	189722	Actinomyces_sp_oral_taxon_171	Prevotella_marshii	0.000856992	0.00454945	0.0173702			192066	158	Neisseria_unclassified	Treponema_denticola	0.00502121	0.170403	0			495	35517	Neisseria_elongata	Eubacterium_brachy	0.019419	0.168132	0.023855
1588755	1163886	Parvimonas_unclassified	Aggregatibacter_unclassified	0.00085782	0.76085	0.0378215			192066	84109	Neisseria_unclassified	Slackia_exigua	0.0050457	0.0142966	0			1660	53419	Actinomyces_odontolyticus	Treponema_socranskii	0.0195155	0.0493222	0.0169693
706438	28129	Actinomyces_sp_oral_taxon_171	Prevotella_denticola	0.000861125	0.0176749	0.0194628			651822	706438	Fretibacterium_fastidiosum	Actinomyces_sp_oral_taxon_171	0.00504777	0.447105	0.021901			2047	936375	Rothia_dentocariosa	Mogibacterium_sp_CM50	0.0195355	0.559886	0.0222025
28131	1302	Prevotella_intermedia	Streptococcus_gordonii	0.000887186	0.0991971	0.00599715			1305	837	Streptococcus_sanguinis	Porphyromonas_gingivalis	0.005065	0.541446	0			28112	706435	Tannerella_forsythia	Capnocytophaga_sp_oral_taxon_329	0.0195446	0.463138	0.000537346
447456	502	candidate_division_TM7_single_cell_isolate_TM7c	Kingella_denitrificans	0.000892497	2.65277	0.0176866			53419	936370	Treponema_socranskii	Capnocytophaga_sp_CM59	0.0050688	0.991223	0.0210926			44737	732	Capnocytophaga_unclassified	Aggregatibacter_aphrophilus	0.0196767	0.806212	0.0426803
135083	203	Selenomonas_noxia	Campylobacter_rectus	0.000894626	1.60573	0.0332889			143361	2047	Filifactor_alocis	Rothia_dentocariosa	0.00512924	3.28655	0.0413394			936375	1926307	Mogibacterium_sp_CM50	Veillonella_unclassified	0.0198629	0.140051	0.0427168
135083	158	Selenomonas_noxia	Treponema_denticola	0.000950656	6.51592	0.0304044			837	502	Porphyromonas_gingivalis	Kingella_denitrificans	0.00512944	0.25467	0			1660	837	Actinomyces_odontolyticus	Porphyromonas_gingivalis	0.0201225	0.0497398	0.0445434
712124	218538	Actinomyces_sp_oral_taxon_448	Dialister_invisus	0.000955113	0.178035	0.0121095			47671	407975	Lautropia_mirabilis	Prevotella_pleuritidis	0.00515542	0.00749865	0.00241061			651822	729	Fretibacterium_fastidiosum	Haemophilus_parainfluenzae	0.0205533	0.122375	0.0159286
135083	56774	Selenomonas_noxia	Eubacterium_infirmum	0.000964413	2.0011	0.035524			837	267212	Porphyromonas_gingivalis	Neisseria_bacilliformis	0.00515872	0.383202	0.0165125			61592	2049041	Corynebacterium_durum	Slackia_unclassified	0.0206606	0.459731	0.0365497
1302	1288391	Streptococcus_gordonii	Actinomyces_timonensis	0.000964922	4.29308	0.00636685			158	29466	Treponema_denticola	Veillonella_parvula	0.00516972	0.0404315	0.0291971			2047	53419	Rothia_dentocariosa	Treponema_socranskii	0.0207089	0.506039	0.0339213
135083	1262	Selenomonas_noxia	Eubacteriaceae_bacterium_ACC19a	0.000967743	1.03026	0.0380228			51123	29466	Eubacterium_saphenum	Veillonella_parvula	0.00519271	0.0282863	0.0010989			1017	28112	Capnocytophaga_gingivalis	Tannerella_forsythia	0.0207546	1.3401	0.00206313
61592	143361	Corynebacterium_durum	Filifactor_alocis	0.00098494	0.907147	0.00524511			113287	1660	Pseudoramibacter_alactolyticus	Actinomyces_odontolyticus	0.00521488	0.175942	0.00132194			706435	876	Capnocytophaga_sp_oral_taxon_329	Desulfovibrio_desulfuricans	0.0207947	0.0382817	0.00125171
1382	113107	Atopobium_parvulum	Streptococcus_australis	0.000993623	3.1625	0.0134174			29391	28124	Gemella_morbillorum	Porphyromonas_endodontalis	0.00521591	0.104594	0.0224467			729	2173	Haemophilus_parainfluenzae	Methanobrevibacter_unclassified	0.0208024	1.05404	0.0422833
47671	60133	Lautropia_mirabilis	Prevotella_pallens	0.00101514	0.259734	0.0488281			158	157688	Treponema_denticola	Leptotrichia_hofstadii	0.00525458	0.0888794	0.000707631			28112	2718	Tannerella_forsythia	Cardiobacterium_hominis	0.0213033	0.438869	0.0373552
496	936594	Neisseria_macacae	Lachnospiraceae_bacterium_ICM7	0.00102078	0.193403	0.0104384			2173	2718	Methanobrevibacter_unclassified	Cardiobacterium_hominis	0.00530912	0.0171486	0			851	143361	Fusobacterium_nucleatum	Filifactor_alocis	0.0213713	2.35027	0.0261849
461393	1328	Actinomyces_massiliensis	Streptococcus_anginosus	0.00107854	1.41719	0.00157368			539	407975	Eikenella_corrodens	Prevotella_pleuritidis	0.00534801	0.0151815	0.00471456			651591	729	Bacteroidetes_bacterium_oral_taxon_272	Haemophilus_parainfluenzae	0.0213916	0.0317138	0.0192308
739	1343	Aggregatibacter_segnis	Streptococcus_vestibularis	0.00108999	0.0362599	0.0252461			837	716863	Porphyromonas_gingivalis	Riemerella_unclassified	0.00535066	0.227755	0			267212	84109	Neisseria_bacilliformis	Slackia_exigua	0.0214064	0.106352	0.0353232
1750	143361	Propionibacterium_propionicum	Filifactor_alocis	0.00109152	0.476808	0.0039271			712213	712391	Capnocytophaga_sp_oral_taxon_332	Mitsuokella_unclassified	0.00535847	0.0399229	0.0328839			732	135082	Aggregatibacter_aphrophilus	Selenomonas_infelix	0.0214661	0.0180433	0.0424448
192066	652708	Neisseria_unclassified	Bacteroidetes_oral_taxon_274	0.0010938	0.101174	0.0316556			158	1019	Treponema_denticola	Capnocytophaga_sputigena	0.00537175	1.03224	0.00254582			706435	31973	Capnocytophaga_sp_oral_taxon_329	Eggerthia_catenaformis	0.0215384	0.0387454	0.014039
851	563037	Fusobacterium_nucleatum	Streptococcus_sp_M143	0.00112838	2.59923	0.0146542			192066	35517	Neisseria_unclassified	Eubacterium_brachy	0.0054035	0.290266	0			1017	651822	Capnocytophaga_gingivalis	Fretibacterium_fastidiosum	0.0216389	2.19065	0.0089232
1338	1163886	Streptococcus_intermedius	Aggregatibacter_unclassified	0.00113036	0.831984	0.0081204			158	729	Treponema_denticola	Haemophilus_parainfluenzae	0.00541853	0.147565	0			1017	51123	Capnocytophaga_gingivalis	Eubacterium_saphenum	0.0216921	1.29375	0.0164555
490	936594	Neisseria_sicca	Lachnospiraceae_bacterium_ICM7	0.00113897	0.0184026	0.0496524			2049041	712326	Slackia_unclassified	Kingella_unclassified	0.00544824	0.829016	0.0274801			712258	729	Desulfobulbus_sp_oral_taxon_041	Haemophilus_parainfluenzae	0.0218201	0.096033	0.0122309
1750	203	Propionibacterium_propionicum	Campylobacter_rectus	0.00119361	0.673069	0.000508544			84109	712326	Slackia_exigua	Kingella_unclassified	0.00550164	1.06902	0.00745517			1660	203	Actinomyces_odontolyticus	Campylobacter_rectus	0.0222127	0.0335462	0.0266809
1656	936370	Actinomyces_viscosus	Capnocytophaga_sp_CM59	0.00119445	5.1528	0.0300391			192066	53418	Neisseria_unclassified	Treponema_lecithinolyticum	0.0055256	0.173602	0			495	28112	Neisseria_elongata	Tannerella_forsythia	0.0224493	1.28812	0.0436491
490	53418	Neisseria_sicca	Treponema_lecithinolyticum	0.00120221	13.312	0.0363901			496	407975	Neisseria_macacae	Prevotella_pleuritidis	0.00564563	0.127256	0.00147012			651591	1017	Bacteroidetes_bacterium_oral_taxon_272	Capnocytophaga_gingivalis	0.0227981	0.115153	0.0130174
544581	28134	Actinomyces_johnsonii	Prevotella_oralis	0.00120272	0.205495	0.0022309			28112	641148	Tannerella_forsythia	Neisseria_sp_oral_taxon_014	0.00565186	0.434925	0.0251509			61592	56774	Corynebacterium_durum	Eubacterium_infirmum	0.0230934	0.665976	0.0268601
1750	158	Propionibacterium_propionicum	Treponema_denticola	0.00120507	1.05399	0.000200562			837	157688	Porphyromonas_gingivalis	Leptotrichia_hofstadii	0.00568736	0.101417	0.00557809			51123	729	Eubacterium_saphenum	Haemophilus_parainfluenzae	0.023222	0.207212	0.0313578
1309	860	Streptococcus_mutans	Fusobacterium_periodonticum	0.00122592	1.34876	0.000550418			35517	732	Eubacterium_brachy	Aggregatibacter_aphrophilus	0.00571463	1.78206	0.00212057			851	1292024	Fusobacterium_nucleatum	Desulfovibrio_sp_Dsv1	0.023415	2.60428	0.0273973
1343	575593	Streptococcus_vestibularis	Lachnospiraceae_oral_taxon_107	0.00122749	5.0231	0.0498753			192066	113287	Neisseria_unclassified	Pseudoramibacter_alactolyticus	0.00571602	0.0378016	0			28112	729	Tannerella_forsythia	Haemophilus_parainfluenzae	0.0235826	0.206217	0.0118906
28133	1163886	Prevotella_nigrescens	Aggregatibacter_unclassified	0.00124773	0.123344	0.0174004			53418	29466	Treponema_lecithinolyticum	Veillonella_parvula	0.00579623	0.20038	0.00993876			1017	2173	Capnocytophaga_gingivalis	Methanobrevibacter_unclassified	0.0236844	0.41214	0.0466418
194702	28137	Cardiobacterium_valvarum	Prevotella_veroralis	0.00126347	2.18686	0.00769711			732	133926	Aggregatibacter_aphrophilus	Olsenella_uli	0.00582981	0.138376	0.00977527			706435	52227	Capnocytophaga_sp_oral_taxon_329	Prevotella_dentalis	0.0239106	0.0404454	0.0012606
1660	157692	Actinomyces_odontolyticus	Leptotrichia_goodfellowii	0.0013429	4.62925	0.0231803			61592	407975	Corynebacterium_durum	Prevotella_pleuritidis	0.00589478	0.29226	0.000915646			706435	51123	Capnocytophaga_sp_oral_taxon_329	Eubacterium_saphenum	0.0239499	3.01259	0.0246914
505	189723	Kingella_oralis	Prevotella_micans	0.00136079	1.28319	0.0210172			84109	712359	Slackia_exigua	Leptotrichia_sp_oral_taxon_215	0.00604102	4.98145	0.0071587			563033	43995	Rothia_mucilaginosa	Johnsonella_ignava	0.0240105	0.496295	0.0291375
157692	727	Leptotrichia_goodfellowii	Haemophilus_influenzae	0.00136242	0.0681075	0.040783			447455	712391	candidate_division_TM7_single_cell_isolate_TM7b	Mitsuokella_unclassified	0.00604899	0.0198945	0.00813661			138595	1869339	Olsenella_profusa	Polaromonas_unclassified	0.0246019	0.0580982	0.0469704
505	562	Kingella_oralis	Escherichia_coli	0.00136413	13.0183	0.0342936			113287	157688	Pseudoramibacter_alactolyticus	Leptotrichia_hofstadii	0.00611445	0.191657	0.000612182			729	31973	Haemophilus_parainfluenzae	Eggerthia_catenaformis	0.0247021	0.0870184	0.0437063
1660	712470	Actinomyces_odontolyticus	Alloprevotella_unclassified	0.00137759	0.0143427	0.027137			158	46124	Treponema_denticola	Granulicatella_adiacens	0.00616997	0.153677	0			851	1689	Fusobacterium_nucleatum	Bifidobacterium_dentium	0.024741	0.561086	0.0301114
490	28129	Neisseria_sicca	Prevotella_denticola	0.00151836	0.790839	0.00993677			1302	407975	Streptococcus_gordonii	Prevotella_pleuritidis	0.00618422	0.139231	0			1017	52227	Capnocytophaga_gingivalis	Prevotella_dentalis	0.0249216	0.0263417	0.00181928
1655	143361	Actinomyces_naeslundii	Filifactor_alocis	0.00152226	2.25104	0.000170242			51123	712326	Eubacterium_saphenum	Kingella_unclassified	0.00619051	0.0312756	0.00254117			172042	104608	Rothia_aeria	Leptotrichia_unclassified	0.0251114	0.0688274	0.0422476
712438	712470	Porphyromonas_sp_oral_taxon_279	Alloprevotella_unclassified	0.00152972	0.0100521	0.0363372			1305	113287	Streptococcus_sanguinis	Pseudoramibacter_alactolyticus	0.0062191	0.215674	0			544580	739	Actinomyces_oris	Aggregatibacter_segnis	0.0252388	0.0653725	0.0255493
1163886	51160	Aggregatibacter_unclassified	Treponema_maltophilum	0.00158417	0.778949	0.0480077			158	712359	Treponema_denticola	Leptotrichia_sp_oral_taxon_215	0.00623017	0.570509	0.0419463			39498	505	Eubacterium_yurii	Kingella_oralis	0.0253471	3.66067	0.0220994
706438	860	Actinomyces_sp_oral_taxon_171	Fusobacterium_periodonticum	0.00166604	0.029289	0.000988359			53418	157688	Treponema_lecithinolyticum	Leptotrichia_hofstadii	0.00623211	0.307195	0.000151423			851	661086	Fusobacterium_nucleatum	Olsenella_sp_oral_taxon_809	0.025452	0.56899	0.0221484
706438	425941	Actinomyces_sp_oral_taxon_171	Prevotella_nanceiensis	0.0016989	0.0136356	0.0272777			51123	1660	Eubacterium_saphenum	Actinomyces_odontolyticus	0.00624539	0.086377	0			1017	876	Capnocytophaga_gingivalis	Desulfovibrio_desulfuricans	0.0255708	0.0336179	0.00375978
706438	1379	Actinomyces_sp_oral_taxon_171	Gemella_haemolysans	0.00173007	0.0368049	0.00378478			51123	712213	Eubacterium_saphenum	Capnocytophaga_sp_oral_taxon_332	0.00632367	0.289925	0.0010713			133926	851	Olsenella_uli	Fusobacterium_nucleatum	0.0256708	0.0264036	0.0328623
505	60133	Kingella_oralis	Prevotella_pallens	0.0017416	0.337778	0.040404			51123	732	Eubacterium_saphenum	Aggregatibacter_aphrophilus	0.00632647	0.493248	0.039604			729	876	Haemophilus_parainfluenzae	Desulfovibrio_desulfuricans	0.0260104	0.0859745	0.00537471
1750	53418	Propionibacterium_propionicum	Treponema_lecithinolyticum	0.00177792	0.254353	0.000899396			495	407975	Neisseria_elongata	Prevotella_pleuritidis	0.00640283	0.0461758	0.00238638			851	2053618	Fusobacterium_nucleatum	Subdoligranulum_unclassified	0.0260407	1.65938	0.0454959
46125	52768	Abiotrophia_defectiva	Actinomyces_georgiae	0.00179961	0.214213	0.0332336			133926	1660	Olsenella_uli	Actinomyces_odontolyticus	0.00641707	0.159624	0.00895913			495	2049041	Neisseria_elongata	Slackia_unclassified	0.0262051	0.116455	0.0277393
135083	53418	Selenomonas_noxia	Treponema_lecithinolyticum	0.00181219	0.352549	0.035524			732	53418	Aggregatibacter_aphrophilus	Treponema_lecithinolyticum	0.0064622	0.188656	0.00197259			181487	851	Actinomyces_cardiffensis	Fusobacterium_nucleatum	0.0262652	0.0428976	0.043535
739	52768	Aggregatibacter_segnis	Actinomyces_georgiae	0.00190989	0.0208304	0.0151837			113287	490	Pseudoramibacter_alactolyticus	Neisseria_sicca	0.00648373	2.40717	0			1017	31973	Capnocytophaga_gingivalis	Eggerthia_catenaformis	0.0263755	0.0340256	0.0261575
172042	936594	Rothia_aeria	Lachnospiraceae_bacterium_ICM7	0.00193143	0.0371121	0.00916784			732	2049041	Aggregatibacter_aphrophilus	Slackia_unclassified	0.00651874	0.153502	0.0161394			706435	58231	Capnocytophaga_sp_oral_taxon_329	Treponema_medium	0.0263762	0.123169	0.000979192
1163886	135082	Aggregatibacter_unclassified	Selenomonas_infelix	0.00193603	0.0207017	0.0106975			837	2718	Porphyromonas_gingivalis	Cardiobacterium_hominis	0.00653125	0.310295	0			490	104608	Neisseria_sicca	Leptotrichia_unclassified	0.0265733	0.194737	0.0331785
712888	53418	Actinobaculum_sp_oral_taxon_183	Treponema_lecithinolyticum	0.00193923	0.0706009	0.0224266			33033	712326	Parvimonas_micra	Kingella_unclassified	0.00654819	1.01576	0.0154775			104608	45242	Leptotrichia_unclassified	Capnocytophaga_granulosa	0.0269181	0.403872	0.0382848
52768	41114	Actinomyces_georgiae	Actinobacillus_unclassified	0.00194591	1.94152	0.00532182			732	181487	Aggregatibacter_aphrophilus	Actinomyces_cardiffensis	0.00654929	0.507017	0.00764526			851	2173	Fusobacterium_nucleatum	Methanobrevibacter_unclassified	0.0271735	1.08437	0.0232612
496	156456	Neisseria_macacae	Anaeroglobus_geminatus	0.00195289	0.888862	0.01703			28112	712213	Tannerella_forsythia	Capnocytophaga_sp_oral_taxon_332	0.00659137	0.363783	0.000829359			192066	82203	Neisseria_unclassified	Centipeda_periodontii	0.0273813	0.00300472	0.00577428
712124	53419	Actinomyces_sp_oral_taxon_448	Treponema_socranskii	0.00199668	0.220332	0.0296648			837	485	Porphyromonas_gingivalis	Neisseria_gonorrhoeae	0.00664253	0.0387023	0.0127226			1017	58231	Capnocytophaga_gingivalis	Treponema_medium	0.0276568	0.0995594	0.0024
28135	1163886	Prevotella_oris	Aggregatibacter_unclassified	0.00200301	0.43065	0.0232612			113287	485	Pseudoramibacter_alactolyticus	Neisseria_gonorrhoeae	0.00665037	0.132465	0.000639318			267212	218538	Neisseria_bacilliformis	Dialister_invisus	0.0278306	0.605886	0.0372301
218538	46125	Dialister_invisus	Abiotrophia_defectiva	0.00210441	2.16452	0.00661256			837	490	Porphyromonas_gingivalis	Neisseria_sicca	0.00665612	1.18078	0			712258	46124	Desulfobulbus_sp_oral_taxon_041	Granulicatella_adiacens	0.0279287	0.128378	0.0135465
41114	712470	Actinobacillus_unclassified	Alloprevotella_unclassified	0.00212384	1.5262	0.0208725			837	633701	Porphyromonas_gingivalis	Prevotella_saccharolytica	0.00668521	0.495605	0.00512151			51160	267212	Treponema_maltophilum	Neisseria_bacilliformis	0.0285156	0.814454	0.034118
490	218538	Neisseria_sicca	Dialister_invisus	0.00213655	0.100023	0.00133185			158	484	Treponema_denticola	Neisseria_flavescens	0.00669929	0.0617211	0			729	52227	Haemophilus_parainfluenzae	Prevotella_dentalis	0.0285639	0.0908356	0.00523286
732	1077464	Aggregatibacter_aphrophilus	Streptococcus_tigurinus	0.00216014	0.0627238	0.0265182			143361	712438	Filifactor_alocis	Porphyromonas_sp_oral_taxon_279	0.00679006	0.368988	0.00299247			1017	837	Capnocytophaga_gingivalis	Porphyromonas_gingivalis	0.0286784	0.715664	0.000895355
652708	490	Bacteroidetes_oral_taxon_274	Neisseria_sicca	0.00219766	1.19407	0.0103961			837	706435	Porphyromonas_gingivalis	Capnocytophaga_sp_oral_taxon_329	0.00683797	0.885004	0			732	204	Aggregatibacter_aphrophilus	Campylobacter_showae	0.0290962	0.0331317	0.0135538
104608	425941	Leptotrichia_unclassified	Prevotella_nanceiensis	0.00224431	0.00820389	0.00690483			28112	712326	Tannerella_forsythia	Kingella_unclassified	0.00684332	0.0306589	0.00595058			43768	739	Corynebacterium_matruchotii	Aggregatibacter_segnis	0.0298531	0.0482655	0.041511
840	1343	Prevotella_loescheii	Streptococcus_vestibularis	0.00225506	0.148737	0.0190476			51160	936370	Treponema_maltophilum	Capnocytophaga_sp_CM59	0.00687123	1.12403	0.0357398			729	58231	Haemophilus_parainfluenzae	Treponema_medium	0.0301197	0.276622	0.00484109
726	936594	Haemophilus_haemolyticus	Lachnospiraceae_bacterium_ICM7	0.00227254	2.99834	0.0445038			113287	729	Pseudoramibacter_alactolyticus	Haemophilus_parainfluenzae	0.00688503	0.765604	0			495	56774	Neisseria_elongata	Eubacterium_infirmum	0.0303683	0.1687	0.0278009
2718	1328	Cardiobacterium_hominis	Streptococcus_anginosus	0.00234264	0.113892	0.00756768			837	729	Porphyromonas_gingivalis	Haemophilus_parainfluenzae	0.0068864	0.423956	0.000818618			28112	46124	Tannerella_forsythia	Granulicatella_adiacens	0.030523	0.267422	0.0149678
712124	82203	Actinomyces_sp_oral_taxon_448	Centipeda_periodontii	0.00235289	0.0140914	0.0486855			729	28124	Haemophilus_parainfluenzae	Porphyromonas_endodontalis	0.0070147	0.475402	0.0362976			192066	189723	Neisseria_unclassified	Prevotella_micans	0.0307426	0.00477641	0.0413052
1926307	502	Veillonella_unclassified	Kingella_denitrificans	0.00235773	0.470591	0.0276549			936375	485	Mogibacterium_sp_CM50	Neisseria_gonorrhoeae	0.00702446	0.0203412	0.0358295			495	796937	Neisseria_elongata	Peptostreptococcus_stomatis	0.0307533	0.131097	0.0439174
712124	1588755	Actinomyces_sp_oral_taxon_448	Parvimonas_unclassified	0.00238508	0.915447	0.0453721			113287	41976	Pseudoramibacter_alactolyticus	Porphyromonas_catoniae	0.00706659	0.0438208	0.00131273			2718	156456	Cardiobacterium_hominis	Anaeroglobus_geminatus	0.0309663	0.0812232	0.0458716
172042	156456	Rothia_aeria	Anaeroglobus_geminatus	0.00240994	0.0399083	0.0135318			158	485	Treponema_denticola	Neisseria_gonorrhoeae	0.00710056	0.0265255	0.00604518			495	84109	Neisseria_elongata	Slackia_exigua	0.0315798	0.0352778	0.0138179
29466	28131	Veillonella_parvula	Prevotella_intermedia	0.00245491	0.681893	0.0284091			712258	1227265	Desulfobulbus_sp_oral_taxon_041	Capnocytophaga_sp_oral_taxon_863	0.00711646	0.0560722	0.0147929			706435	837	Capnocytophaga_sp_oral_taxon_329	Porphyromonas_gingivalis	0.032362	2.59313	0.00215561
157692	726	Leptotrichia_goodfellowii	Haemophilus_haemolyticus	0.00252912	0.251531	0.00507769			35517	157688	Eubacterium_brachy	Leptotrichia_hofstadii	0.00715486	0.158181	0.00270622			1017	340486	Capnocytophaga_gingivalis	Candidatus_Prevotella_conceptionensis	0.0324941	0.0153769	0.0410172
712124	1338	Actinomyces_sp_oral_taxon_448	Streptococcus_intermedius	0.00258052	1.79261	0.0174368			28112	732	Tannerella_forsythia	Aggregatibacter_aphrophilus	0.00723568	0.477662	0.00102944			2718	796937	Cardiobacterium_hominis	Peptostreptococcus_stomatis	0.0324958	0.229577	0.0396668
407975	46125	Prevotella_pleuritidis	Abiotrophia_defectiva	0.00260098	0.282561	0.0214684			45242	69823	Capnocytophaga_granulosa	Selenomonas_sputigena	0.00735294	0.0134893	0.0437828			1017	53419	Capnocytophaga_gingivalis	Treponema_socranskii	0.0325626	0.176596	0.0020006
712124	739	Actinomyces_sp_oral_taxon_448	Aggregatibacter_segnis	0.00260134	5.0883	0.0452284			447455	69823	candidate_division_TM7_single_cell_isolate_TM7b	Selenomonas_sputigena	0.00736537	0.00830404	0.0184911			837	729	Porphyromonas_gingivalis	Haemophilus_parainfluenzae	0.0326894	0.374588	0.00619451
1750	28124	Propionibacterium_propionicum	Porphyromonas_endodontalis	0.00262578	1.10739	0.00642055			35517	46124	Eubacterium_brachy	Granulicatella_adiacens	0.00741822	0.975794	0			2718	2049041	Cardiobacterium_hominis	Slackia_unclassified	0.0329396	0.582126	0.0330797
46125	651822	Abiotrophia_defectiva	Fretibacterium_fastidiosum	0.00269149	0.607784	0.0304229			1019	712391	Capnocytophaga_sputigena	Mitsuokella_unclassified	0.00741936	0.0188093	0.0345304			267212	1869339	Neisseria_bacilliformis	Polaromonas_unclassified	0.0330243	0.0300865	0.0263713
496	56774	Neisseria_macacae	Eubacterium_infirmum	0.00274836	8.23045	0.0410004			936375	157688	Mogibacterium_sp_CM50	Leptotrichia_hofstadii	0.0074278	0.0710665	0.0430108			706435	53419	Capnocytophaga_sp_oral_taxon_329	Treponema_socranskii	0.0330507	0.970695	0.000372301
135083	28129	Selenomonas_noxia	Prevotella_denticola	0.0027604	0.038658	0.0221239			133926	45242	Olsenella_uli	Capnocytophaga_granulosa	0.00746305	1.85135	0.00958821			739	200	Aggregatibacter_segnis	Campylobacter_curvus	0.0331373	0.268687	0.0187723
29466	1288391	Veillonella_parvula	Actinomyces_timonensis	0.00278132	0.187705	0.0185288			544580	407975	Actinomyces_oris	Prevotella_pleuritidis	0.0075978	0.198647	0.020024			172042	876	Rothia_aeria	Desulfovibrio_desulfuricans	0.033641	0.00801819	0.0465549
28135	502	Prevotella_oris	Kingella_denitrificans	0.00278284	2.02468	0.0384763			47671	837	Lautropia_mirabilis	Porphyromonas_gingivalis	0.00761948	0.785612	0			2718	56774	Cardiobacterium_hominis	Eubacterium_infirmum	0.033812	0.48401	0.0302389
35517	706438	Eubacterium_brachy	Actinomyces_sp_oral_taxon_171	0.002816	2.33141	0.0279018			53418	860	Treponema_lecithinolyticum	Fusobacterium_periodonticum	0.00762828	0.288335	0			1017	156456	Capnocytophaga_gingivalis	Anaeroglobus_geminatus	0.0339048	0.0298656	0.00650692
490	651822	Neisseria_sicca	Fretibacterium_fastidiosum	0.0028307	0.131588	0.0105186			47671	113287	Lautropia_mirabilis	Pseudoramibacter_alactolyticus	0.00769787	0.983021	0			495	652708	Neisseria_elongata	Bacteroidetes_oral_taxon_274	0.0341377	1.68133	0.0434028
671224	712469	Selenomonas_artemidis	Prevotella_sp_oral_taxon_473	0.00285866	3.75328	0.0406669			1019	69823	Capnocytophaga_sputigena	Selenomonas_sputigena	0.00776562	0.0111774	0.04095			53419	729	Treponema_socranskii	Haemophilus_parainfluenzae	0.0341957	0.458703	0.0067141
716863	1343	Riemerella_unclassified	Streptococcus_vestibularis	0.00287033	1.47032	0.00233323			45242	84109	Capnocytophaga_granulosa	Slackia_exigua	0.00777298	0.0854726	0.000650054			1305	28112	Streptococcus_sanguinis	Tannerella_forsythia	0.0345282	0.441129	0.00245902
712117	102148	Actinomyces_sp_oral_taxon_170	Solobacterium_moorei	0.00291657	0.0193513	0.0454545			732	84109	Aggregatibacter_aphrophilus	Slackia_exigua	0.00777397	0.0847861	0.0092367			706435	156456	Capnocytophaga_sp_oral_taxon_329	Anaeroglobus_geminatus	0.0345452	0.0592933	0.0106906
544581	156456	Actinomyces_johnsonii	Anaeroglobus_geminatus	0.00310225	0.238289	0.0111148			28112	29466	Tannerella_forsythia	Veillonella_parvula	0.00779481	0.0126517	0.0236967			729	156456	Haemophilus_parainfluenzae	Anaeroglobus_geminatus	0.034876	0.105445	0.0329489
104608	156456	Leptotrichia_unclassified	Anaeroglobus_geminatus	0.00311749	2.02201	0.049554			539	66851	Eikenella_corrodens	Methanobrevibacter_smithii	0.00783756	0.133153	0.014043			47671	712258	Lautropia_mirabilis	Desulfobulbus_sp_oral_taxon_041	0.0349045	1.01387	0.0402739
1750	28112	Propionibacterium_propionicum	Tannerella_forsythia	0.00313379	0.273521	0.00778564			712258	712326	Desulfobulbus_sp_oral_taxon_041	Kingella_unclassified	0.00784627	0.0571034	0.00284744			712258	539	Desulfobulbus_sp_oral_taxon_041	Eikenella_corrodens	0.0351245	0.315892	0.0138102
407975	490	Prevotella_pleuritidis	Neisseria_sicca	0.00313707	1.30512	0.00920092			35517	1019	Eubacterium_brachy	Capnocytophaga_sputigena	0.00787563	2.18971	0.00369822			2718	84109	Cardiobacterium_hominis	Slackia_exigua	0.0351794	0.176344	0.0334336
1750	28137	Propionibacterium_propionicum	Prevotella_veroralis	0.00313857	0.0403884	0.0301205			158	860	Treponema_denticola	Fusobacterium_periodonticum	0.00791178	0.143611	0.000376932			47671	28112	Lautropia_mirabilis	Tannerella_forsythia	0.0354643	0.406363	0.023663
192066	199	Neisseria_unclassified	Campylobacter_concisus	0.0031887	0.0815462	0.0188111			35517	860	Eubacterium_brachy	Fusobacterium_periodonticum	0.00792354	0.172448	0			43997	563033	Catonella_morbi	Rothia_mucilaginosa	0.0355634	1.2075	0.0361925
544580	60133	Actinomyces_oris	Prevotella_pallens	0.00323947	0.0950096	0.0464037			158	447455	Treponema_denticola	candidate_division_TM7_single_cell_isolate_TM7b	0.00796702	0.862025	0.0026252			539	28112	Eikenella_corrodens	Tannerella_forsythia	0.0355893	1.26881	0.00421391
712124	28135	Actinomyces_sp_oral_taxon_448	Prevotella_oris	0.00331345	0.220854	0.0206143			936375	41976	Mogibacterium_sp_CM50	Porphyromonas_catoniae	0.00798044	0.0307129	0.0319693			712258	716863	Desulfobulbus_sp_oral_taxon_041	Riemerella_unclassified	0.0357604	0.0149988	0.0133958
40542	1343	Leptotrichia_buccalis	Streptococcus_vestibularis	0.00336109	0.540232	0.0465116			28112	1660	Tannerella_forsythia	Actinomyces_odontolyticus	0.00800515	0.0560515	0.000462963			495	53419	Neisseria_elongata	Treponema_socranskii	0.0359251	0.579098	0.0425894
505	203	Kingella_oralis	Campylobacter_rectus	0.00340267	1.359	0.0010019			113287	267212	Pseudoramibacter_alactolyticus	Neisseria_bacilliformis	0.00801715	0.548258	0.00592548			495	218538	Neisseria_elongata	Dialister_invisus	0.0359675	0.211205	0.0250438
706438	51160	Actinomyces_sp_oral_taxon_171	Treponema_maltophilum	0.00347991	0.0413352	0.00426905			53418	729	Treponema_lecithinolyticum	Haemophilus_parainfluenzae	0.00802766	0.613421	0			28112	716863	Tannerella_forsythia	Riemerella_unclassified	0.0360422	0.0374216	0.00601987
192066	157688	Neisseria_unclassified	Leptotrichia_hofstadii	0.00353641	0.0828141	0.00888799			2049041	1660	Slackia_unclassified	Actinomyces_odontolyticus	0.00803283	1.10401	0.0135556			739	29466	Aggregatibacter_segnis	Veillonella_parvula	0.0363423	2.10713	0.0104581
496	28129	Neisseria_macacae	Prevotella_denticola	0.00364393	0.252731	0.0428449			35517	729	Eubacterium_brachy	Haemophilus_parainfluenzae	0.00804712	0.366878	0			192066	936375	Neisseria_unclassified	Mogibacterium_sp_CM50	0.0363889	0.0894196	0.0233973
192066	104608	Neisseria_unclassified	Leptotrichia_unclassified	0.00364513	0.533658	0.0110914			158	45242	Treponema_denticola	Capnocytophaga_granulosa	0.00822372	0.422931	0.0155039			544581	563033	Actinomyces_johnsonii	Rothia_mucilaginosa	0.0374457	0.686175	0.0411862
135083	33033	Selenomonas_noxia	Parvimonas_micra	0.00367909	0.102316	0.0138255			143361	732	Filifactor_alocis	Aggregatibacter_aphrophilus	0.00823128	2.17892	0.0003245			1305	712258	Streptococcus_sanguinis	Desulfobulbus_sp_oral_taxon_041	0.0379783	0.918905	0.0183184
104608	28124	Leptotrichia_unclassified	Porphyromonas_endodontalis	0.00368643	6.68748	0.0489956			837	1017	Porphyromonas_gingivalis	Capnocytophaga_gingivalis	0.00825852	1.31285	0			495	51160	Neisseria_elongata	Treponema_maltophilum	0.0389157	0.428001	0.0107043
203	1302	Campylobacter_rectus	Streptococcus_gordonii	0.00368898	0.185906	0.0298597			936375	45242	Mogibacterium_sp_CM50	Capnocytophaga_granulosa	0.00826508	0.570872	0.0382848			712438	739	Porphyromonas_sp_oral_taxon_279	Aggregatibacter_segnis	0.0390191	0.186568	0.0405351
712391	425941	Mitsuokella_unclassified	Prevotella_nanceiensis	0.00383112	0.359307	0.0286533			712258	641148	Desulfobulbus_sp_oral_taxon_041	Neisseria_sp_oral_taxon_014	0.00826858	0.141233	0.0185426			495	58231	Neisseria_elongata	Treponema_medium	0.0390362	0.0734803	0.0496032
671224	1383	Selenomonas_artemidis	Atopobium_rimae	0.00384605	0.0675831	0.0387447			192066	2049041	Neisseria_unclassified	Slackia_unclassified	0.00827896	0.0169404	0.000933029			46124	340486	Granulicatella_adiacens	Candidatus_Prevotella_conceptionensis	0.0392591	0.0800536	0.0254323
47671	936594	Lautropia_mirabilis	Lachnospiraceae_bacterium_ICM7	0.00385914	0.0264703	0.0429738			447455	84109	candidate_division_TM7_single_cell_isolate_TM7b	Slackia_exigua	0.00829831	0.0251319	0.000532368			2718	218538	Cardiobacterium_hominis	Dialister_invisus	0.0401928	0.160228	0.0430108
641148	45634	Neisseria_sp_oral_taxon_014	Streptococcus_cristatus	0.00387511	0.075039	0.00610017			712258	1872437	Desulfobulbus_sp_oral_taxon_041	Alicycliphilus_unclassified	0.00832012	0.0642509	0.0354359			495	824	Neisseria_elongata	Campylobacter_gracilis	0.0407417	0.123764	0.0427716
1077464	712391	Streptococcus_tigurinus	Mitsuokella_unclassified	0.00391951	1.21315	0.00585208			35517	267212	Eubacterium_brachy	Neisseria_bacilliformis	0.00834767	0.48094	0.0132661			495	837	Neisseria_elongata	Porphyromonas_gingivalis	0.0411108	0.656383	0.0460617
539	60133	Eikenella_corrodens	Prevotella_pallens	0.0039589	0.116781	0.0384468			35517	485	Eubacterium_brachy	Neisseria_gonorrhoeae	0.00835971	0.0386355	0.0057137			1305	651822	Streptococcus_sanguinis	Fretibacterium_fastidiosum	0.0418412	0.72111	0.00238145
192066	45634	Neisseria_unclassified	Streptococcus_cristatus	0.00396748	0.0289953	0.00278064			76860	29466	Streptococcus_constellatus	Veillonella_parvula	0.00837028	2.65854	0.0424268			851	31973	Fusobacterium_nucleatum	Eggerthia_catenaformis	0.0422317	0.0895227	0.0232558
461393	28134	Actinomyces_massiliensis	Prevotella_oralis	0.00397967	0.0984596	0.00146168			51123	192066	Eubacterium_saphenum	Neisseria_unclassified	0.00839643	1.72111	0			729	69823	Haemophilus_parainfluenzae	Selenomonas_sputigena	0.0426856	0.0994053	0.004828
712117	1383	Actinomyces_sp_oral_taxon_170	Atopobium_rimae	0.00403754	0.0397383	0.0354359			113287	496	Pseudoramibacter_alactolyticus	Neisseria_macacae	0.00841241	0.154928	0			1305	1292024	Streptococcus_sanguinis	Desulfovibrio_sp_Dsv1	0.0427943	0.110155	0.0434405
461393	56774	Actinomyces_massiliensis	Eubacterium_infirmum	0.00412171	0.437612	0.00149397			28112	46124	Tannerella_forsythia	Granulicatella_adiacens	0.00847237	0.130013	0			495	40542	Neisseria_elongata	Leptotrichia_buccalis	0.0432988	0.0385578	0.0417537
28124	1302	Porphyromonas_endodontalis	Streptococcus_gordonii	0.00418492	0.0223436	0.0324044			143361	29466	Filifactor_alocis	Veillonella_parvula	0.00850985	0.116446	0.0107956			651822	46124	Fretibacterium_fastidiosum	Granulicatella_adiacens	0.0433785	0.163593	0.0285063
407975	706438	Prevotella_pleuritidis	Actinomyces_sp_oral_taxon_171	0.00419559	1.25409	0.0276319			158	490	Treponema_denticola	Neisseria_sicca	0.00851448	0.838852	0			495	936375	Neisseria_elongata	Mogibacterium_sp_CM50	0.0438748	0.612962	0.0176866
1302	28134	Streptococcus_gordonii	Prevotella_oralis	0.00424194	6.30942	0.0352485			837	496	Porphyromonas_gingivalis	Neisseria_macacae	0.00858217	0.189575	0			490	53419	Neisseria_sicca	Treponema_socranskii	0.044378	0.575197	0.0490436
1750	28134	Propionibacterium_propionicum	Prevotella_oralis	0.00426715	0.0369973	0.0446828			712258	267212	Desulfobulbus_sp_oral_taxon_041	Neisseria_bacilliformis	0.00859941	0.0654588	0.019802			69710	41114	Treponema_vincentii	Actinobacillus_unclassified	0.0451302	0.852586	0.0122026
76122	490	Alloprevotella_tannerae	Neisseria_sicca	0.0043887	2.32349	0.0330033			84109	712438	Slackia_exigua	Porphyromonas_sp_oral_taxon_279	0.00860664	1.60375	0.0357782			172042	52227	Rothia_aeria	Prevotella_dentalis	0.0452212	0.00847097	0.0426257
505	158	Kingella_oralis	Treponema_denticola	0.00439778	3.30822	0.00128164			51123	157688	Eubacterium_saphenum	Leptotrichia_hofstadii	0.0086217	0.0433425	0.00101678			192066	51160	Neisseria_unclassified	Treponema_maltophilum	0.0462046	0.118771	0.0402739
490	52768	Neisseria_sicca	Actinomyces_georgiae	0.00440548	0.423419	0.0263505			53418	485	Treponema_lecithinolyticum	Neisseria_gonorrhoeae	0.00867605	0.0520554	0.00199623			539	51123	Eikenella_corrodens	Eubacterium_saphenum	0.0462604	1.14353	0.0405515
76122	496	Alloprevotella_tannerae	Neisseria_macacae	0.00441135	0.364037	0.0192827			729	2049041	Haemophilus_parainfluenzae	Slackia_unclassified	0.00868919	0.193225	0.00101437			1017	936375	Capnocytophaga_gingivalis	Mogibacterium_sp_CM50	0.0470519	0.192545	0.00130634
158	1302	Treponema_denticola	Streptococcus_gordonii	0.00442955	0.0458134	0.0290444			651591	563033	Bacteroidetes_bacterium_oral_taxon_272	Rothia_mucilaginosa	0.00876994	0.379338	0.0371195			1750	495	Propionibacterium_propionicum	Neisseria_elongata	0.0470795	0.223121	0.0133422
53418	1302	Treponema_lecithinolyticum	Streptococcus_gordonii	0.00443922	0.047043	0.0293945			28112	192066	Tannerella_forsythia	Neisseria_unclassified	0.00877076	3.32827	0			539	651822	Eikenella_corrodens	Fretibacterium_fastidiosum	0.0471214	1.93629	0.0117028
495	936594	Neisseria_elongata	Lachnospiraceae_bacterium_ICM7	0.00455453	0.641885	0.0118092			84109	485	Slackia_exigua	Neisseria_gonorrhoeae	0.00885899	0.411736	0.00351925			1305	1689	Streptococcus_sanguinis	Bifidobacterium_dentium	0.0475807	0.0237323	0.0363901
1750	1262	Propionibacterium_propionicum	Eubacteriaceae_bacterium_ACC19a	0.00459006	0.0355152	0.0475285			28112	157688	Tannerella_forsythia	Leptotrichia_hofstadii	0.00890144	0.0282086	0.000674127			495	69823	Neisseria_elongata	Selenomonas_sputigena	0.0484363	0.0411289	0.0418235
53419	706438	Treponema_socranskii	Actinomyces_sp_oral_taxon_171	0.00467726	4.93422	0.013312			158	633701	Treponema_denticola	Prevotella_saccharolytica	0.00890405	0.568149	0.0135906			495	28131	Neisseria_elongata	Prevotella_intermedia	0.0495299	0.0255599	0.0391083
104608	35517	Leptotrichia_unclassified	Eubacterium_brachy	0.00470403	1.78216	0.0219732			2049041	860	Slackia_unclassified	Fusobacterium_periodonticum	0.00896771	1.19949	0			172042	58231	Rothia_aeria	Treponema_medium	0.0495533	0.0257966	0.0448229
505	143361	Kingella_oralis	Filifactor_alocis	0.00474585	1.49659	0.0179244			133926	729	Olsenella_uli	Haemophilus_parainfluenzae	0.00903405	1.72107	0.00156756			51123	716863	Eubacterium_saphenum	Riemerella_unclassified	0.0501965	0.0877371	0.0489476
505	53418	Kingella_oralis	Treponema_lecithinolyticum	0.00474995	5.37052	0.00233597			84109	729	Slackia_exigua	Haemophilus_parainfluenzae	0.00904333	1.52495	0.019802			1305	661086	Streptococcus_sanguinis	Olsenella_sp_oral_taxon_809	0.0506779	0.0240662	0.041806
35517	490	Eubacterium_brachy	Neisseria_sicca	0.00476395	1.36907	0.0467508			53418	1019	Treponema_lecithinolyticum	Capnocytophaga_sputigena	0.009074	3.66121	0.00109016			46124	305719	Granulicatella_adiacens	Prevotella_baroniae	0.0509861	0.236281	0.036483
135083	113107	Selenomonas_noxia	Streptococcus_australis	0.00476736	0.116352	0.0146649			837	495	Porphyromonas_gingivalis	Neisseria_elongata	0.00909243	1.23996	0.000127535			1305	133926	Streptococcus_sanguinis	Olsenella_uli	0.0511952	1.60204	0.0380807
490	340486	Neisseria_sicca	Candidatus_Prevotella_conceptionensis	0.00481645	0.390516	0.00625694			53418	46124	Treponema_lecithinolyticum	Granulicatella_adiacens	0.00912085	1.97045	0.019802			729	936375	Haemophilus_parainfluenzae	Mogibacterium_sp_CM50	0.0516121	0.522692	0.0227015
46125	82203	Abiotrophia_defectiva	Centipeda_periodontii	0.00490474	0.355409	0.0383436			113287	2718	Pseudoramibacter_alactolyticus	Cardiobacterium_hominis	0.00913879	0.421507	0			46124	52227	Granulicatella_adiacens	Prevotella_dentalis	0.0519911	0.0735021	0.0199243
461393	156456	Actinomyces_massiliensis	Anaeroglobus_geminatus	0.00501853	0.039478	0.00974678			35517	45242	Eubacterium_brachy	Capnocytophaga_granulosa	0.00916095	1.26935	0.00532663			490	29466	Neisseria_sicca	Veillonella_parvula	0.0521068	0.0692771	0.0443066
61592	156456	Corynebacterium_durum	Anaeroglobus_geminatus	0.00502488	0.0624173	0.0296121			28112	45242	Tannerella_forsythia	Capnocytophaga_granulosa	0.00921534	0.313702	0.000746826			706435	69823	Capnocytophaga_sp_oral_taxon_329	Selenomonas_sputigena	0.0526317	0.0200614	0.00291282
135083	35517	Selenomonas_noxia	Eubacterium_brachy	0.00506182	1.19635	0.0471698			51123	729	Eubacterium_saphenum	Haemophilus_parainfluenzae	0.0092539	0.101545	0			1305	651591	Streptococcus_sanguinis	Bacteroidetes_bacterium_oral_taxon_272	0.0527844	2.85863	0.00533169
135083	1077464	Selenomonas_noxia	Streptococcus_tigurinus	0.00524825	0.144292	0.0480769			51123	1019	Eubacterium_saphenum	Capnocytophaga_sputigena	0.00929807	0.586464	0.000363064			739	135083	Aggregatibacter_segnis	Selenomonas_noxia	0.0529133	2.08047	0.0103509
544581	28129	Actinomyces_johnsonii	Prevotella_denticola	0.00530152	0.325911	0.0201369			651822	29466	Fretibacterium_fastidiosum	Veillonella_parvula	0.00931579	0.0291337	0.00566718			729	82203	Haemophilus_parainfluenzae	Centipeda_periodontii	0.053023	0.0729128	0.0115848
2718	156456	Cardiobacterium_hominis	Anaeroglobus_geminatus	0.00538948	0.033182	0.0138198			837	46125	Porphyromonas_gingivalis	Abiotrophia_defectiva	0.00932645	1.15072	0			1305	876	Streptococcus_sanguinis	Desulfovibrio_desulfuricans	0.0532127	0.0155026	0.00497987
104608	710239	Leptotrichia_unclassified	Capnocytophaga_sp_oral_taxon_338	0.0055407	3.16384	0.0122339			2049041	485	Slackia_unclassified	Neisseria_gonorrhoeae	0.00934858	0.203165	0.0269034			1017	69823	Capnocytophaga_gingivalis	Selenomonas_sputigena	0.0532771	0.00822151	0.00485646
218538	496	Dialister_invisus	Neisseria_macacae	0.00573536	1.24602	0.00371274			837	860	Porphyromonas_gingivalis	Fusobacterium_periodonticum	0.00940881	0.145118	0.00611222			47671	638849	Lautropia_mirabilis	Pyramidobacter_piscolens	0.0533571	0.0605897	0.0466418
461393	28129	Actinomyces_massiliensis	Prevotella_denticola	0.00574155	0.061774	0.00311589			837	194702	Porphyromonas_gingivalis	Cardiobacterium_valvarum	0.00952106	0.349253	0.019802			1305	2173	Streptococcus_sanguinis	Methanobrevibacter_unclassified	0.0538037	0.351656	0.0394633
407975	135083	Prevotella_pleuritidis	Selenomonas_noxia	0.00575543	0.796829	0.0370645			2173	461393	Methanobrevibacter_unclassified	Actinomyces_massiliensis	0.00960074	0.244233	0.0388802			671224	41114	Selenomonas_artemidis	Actinobacillus_unclassified	0.0540656	0.555531	0.0213721
496	652706	Neisseria_macacae	Oribacterium_sp_oral_taxon_078	0.00579956	1.84891	0.0372301			651822	641148	Fretibacterium_fastidiosum	Neisseria_sp_oral_taxon_014	0.00960506	1.17276	0.00975511			2718	51160	Cardiobacterium_hominis	Treponema_maltophilum	0.0542473	0.301328	0.0417711
1750	652708	Propionibacterium_propionicum	Bacteroidetes_oral_taxon_274	0.00580426	0.80605	0.022237			837	29391	Porphyromonas_gingivalis	Gemella_morbillorum	0.00961826	0.503862	0.01287			490	69823	Neisseria_sicca	Selenomonas_sputigena	0.0545313	0.0408509	0.0493827
490	575593	Neisseria_sicca	Lachnospiraceae_oral_taxon_107	0.00595623	0.201801	0.0228154			837	712158	Porphyromonas_gingivalis	Atopobium_sp_oral_taxon_810	0.00962552	0.0343437	0.000289436			172042	69823	Rothia_aeria	Selenomonas_sputigena	0.0552007	0.014438	0.0275028
43768	1328	Corynebacterium_matruchotii	Streptococcus_anginosus	0.00601698	0.23347	0.0471254			2173	716863	Methanobrevibacter_unclassified	Riemerella_unclassified	0.00963794	0.0140963	0.00408455			1305	156456	Streptococcus_sanguinis	Anaeroglobus_geminatus	0.0553204	0.0736679	0.039604
461393	203	Actinomyces_massiliensis	Campylobacter_rectus	0.00604375	0.282794	0.0308833			936375	716863	Mogibacterium_sp_CM50	Riemerella_unclassified	0.0096566	0.142997	0.00257262			706435	936375	Capnocytophaga_sp_oral_taxon_329	Mogibacterium_sp_CM50	0.0557921	0.181428	0.00442341
1305	282402	Streptococcus_sanguinis	Prevotella_multiformis	0.00607893	0.0403325	0.0192197			51123	485	Eubacterium_saphenum	Neisseria_gonorrhoeae	0.00968319	0.0103465	0.00103563			192066	439703	Neisseria_unclassified	Prevotella_maculosa	0.0560395	0.00425085	0.0233973
505	28134	Kingella_oralis	Prevotella_oralis	0.00621602	0.094549	0.0100379			33033	712213	Parvimonas_micra	Capnocytophaga_sp_oral_taxon_332	0.00974977	4.53218	0.00530053			46124	156456	Granulicatella_adiacens	Anaeroglobus_geminatus	0.05781	0.62448	0.0390016
28131	46124	Prevotella_intermedia	Granulicatella_adiacens	0.00628144	0.111356	0.0386997			1305	407975	Streptococcus_sanguinis	Prevotella_pleuritidis	0.00976025	0.0500736	0.0240848			1017	203	Capnocytophaga_gingivalis	Campylobacter_rectus	0.0580703	0.0492409	0.0461467
461393	143361	Actinomyces_massiliensis	Filifactor_alocis	0.00629073	0.200334	0.0286779			35517	447455	Eubacterium_brachy	candidate_division_TM7_single_cell_isolate_TM7b	0.00980923	1.91351	0.00291153			1017	189723	Capnocytophaga_gingivalis	Prevotella_micans	0.0589152	0.0102858	0.033557
157692	68892	Leptotrichia_goodfellowii	Streptococcus_infantis	0.00632691	0.160256	0.011989			33033	712359	Parvimonas_micra	Leptotrichia_sp_oral_taxon_215	0.00982494	7.20312	0.0193761			1017	218538	Capnocytophaga_gingivalis	Dialister_invisus	0.0590162	0.161295	0.0253872
726	1382	Haemophilus_haemolyticus	Atopobium_parvulum	0.00638767	1.45951	0.032144			84109	157688	Slackia_exigua	Leptotrichia_hofstadii	0.0098269	0.763678	0.00553209			1017	51160	Capnocytophaga_gingivalis	Treponema_maltophilum	0.059842	0.255747	0.00941884
712888	1262	Actinobaculum_sp_oral_taxon_183	Eubacteriaceae_bacterium_ACC19a	0.0064665	0.0200202	0.036523			143361	1660	Filifactor_alocis	Actinomyces_odontolyticus	0.0098839	0.342864	0.000413822			1305	52227	Streptococcus_sanguinis	Prevotella_dentalis	0.0599088	0.00336407	0.0040286
732	104608	Aggregatibacter_aphrophilus	Leptotrichia_unclassified	0.00657421	0.701515	0.0213675			837	539	Porphyromonas_gingivalis	Eikenella_corrodens	0.00989807	0.64173	0			539	876	Eikenella_corrodens	Desulfovibrio_desulfuricans	0.0603174	0.0416267	0.0237361
651822	68892	Fretibacterium_fastidiosum	Streptococcus_infantis	0.00660085	0.213436	0.0158453			1019	84109	Capnocytophaga_sputigena	Slackia_exigua	0.00991138	0.10987	0.00196464			651591	539	Bacteroidetes_bacterium_oral_taxon_272	Eikenella_corrodens	0.0608084	0.13028	0.0160668
496	1382	Neisseria_macacae	Atopobium_parvulum	0.00660428	0.516228	0.0404694			651822	732	Fretibacterium_fastidiosum	Aggregatibacter_aphrophilus	0.00993719	1.73516	0.000440917			539	340486	Eikenella_corrodens	Candidatus_Prevotella_conceptionensis	0.0611123	0.00957869	0.0486618
194702	1077464	Cardiobacterium_valvarum	Streptococcus_tigurinus	0.00672088	2.30128	0.0327118			53418	267212	Treponema_lecithinolyticum	Neisseria_bacilliformis	0.0099426	3.0083	0.00903433			837	46124	Porphyromonas_gingivalis	Granulicatella_adiacens	0.0615776	0.500754	0.00853928
45242	28129	Capnocytophaga_granulosa	Prevotella_denticola	0.00678011	0.322823	0.0086493			113287	1017	Pseudoramibacter_alactolyticus	Capnocytophaga_gingivalis	0.00995772	0.473521	0			41114	135082	Actinobacillus_unclassified	Selenomonas_infelix	0.0619737	1.45636	0.00515256
157688	563033	Leptotrichia_hofstadii	Rothia_mucilaginosa	0.0068048	0.256389	0.0417885			837	40542	Porphyromonas_gingivalis	Leptotrichia_buccalis	0.00996196	0.761081	0.0183722			46124	58231	Granulicatella_adiacens	Treponema_medium	0.0621338	0.277812	0.0343171
1750	52768	Propionibacterium_propionicum	Actinomyces_georgiae	0.00680481	0.0433395	0.0193611			158	716863	Treponema_denticola	Riemerella_unclassified	0.00997976	0.115698	0			447456	41114	candidate_division_TM7_single_cell_isolate_TM7c	Actinobacillus_unclassified	0.0627089	0.131275	0.0310559
172042	1077464	Rothia_aeria	Streptococcus_tigurinus	0.00680936	0.0081311	0.012089			936375	729	Mogibacterium_sp_CM50	Haemophilus_parainfluenzae	0.00999851	0.226359	0.0170126			716863	340486	Riemerella_unclassified	Candidatus_Prevotella_conceptionensis	0.0630504	0.164786	0.0464037
1302	651822	Streptococcus_gordonii	Fretibacterium_fastidiosum	0.00681257	2.71642	0.0254065			35517	29391	Eubacterium_brachy	Gemella_morbillorum	0.0100375	1.27454	0.000748783			539	156456	Eikenella_corrodens	Anaeroglobus_geminatus	0.0631373	0.19781	0.00890267
135083	860	Selenomonas_noxia	Fusobacterium_periodonticum	0.00682731	0.154893	0.0303398			490	2049041	Neisseria_sicca	Slackia_unclassified	0.0100398	0.151139	0			1305	53419	Streptococcus_sanguinis	Treponema_socranskii	0.0632018	0.0882409	0.00288303
135083	69710	Selenomonas_noxia	Treponema_vincentii	0.00687332	0.8301	0.0245098			143361	641148	Filifactor_alocis	Neisseria_sp_oral_taxon_014	0.0100461	2.10225	0.0227998			539	52227	Eikenella_corrodens	Prevotella_dentalis	0.0632339	0.0232826	0.00866586
104608	1379	Leptotrichia_unclassified	Gemella_haemolysans	0.00690407	0.347857	0.00796689			447455	133926	candidate_division_TM7_single_cell_isolate_TM7b	Olsenella_uli	0.0100518	0.086491	0.00730511			46124	84109	Granulicatella_adiacens	Slackia_exigua	0.0642738	0.141535	0.0323311
2047	156456	Rothia_dentocariosa	Anaeroglobus_geminatus	0.00691861	0.190844	0.0476872			192066	936375	Neisseria_unclassified	Mogibacterium_sp_CM50	0.0100953	0.115626	0.016372			490	82203	Neisseria_sicca	Centipeda_periodontii	0.0646499	0.0192384	0.0381243
2047	28129	Rothia_dentocariosa	Prevotella_denticola	0.00696963	0.0585303	0.0220751			28112	1019	Tannerella_forsythia	Capnocytophaga_sputigena	0.0102517	0.586929	0.000677124			47671	651822	Lautropia_mirabilis	Fretibacterium_fastidiosum	0.0646631	0.459072	0.047619
192066	28136	Neisseria_unclassified	Prevotella_oulorum	0.00707342	0.0953671	0.0252781			651822	712326	Fretibacterium_fastidiosum	Kingella_unclassified	0.0102765	0.104558	0.00385417			539	53419	Eikenella_corrodens	Treponema_socranskii	0.0660509	1.50861	0.00808734
44737	936370	Capnocytophaga_unclassified	Capnocytophaga_sp_CM59	0.0070956	0.413228	0.0372439			2173	539	Methanobrevibacter_unclassified	Eikenella_corrodens	0.0102989	0.106011	0.0064968			204	41114	Campylobacter_showae	Actinobacillus_unclassified	0.0661479	0.0195321	0.0171939
2047	189722	Rothia_dentocariosa	Prevotella_marshii	0.00712013	0.0277941	0.00100261			2049041	157688	Slackia_unclassified	Leptotrichia_hofstadii	0.0103069	0.512411	0.0336022			1305	58231	Streptococcus_sanguinis	Treponema_medium	0.0661632	0.0102427	0.0039695
505	56774	Kingella_oralis	Eubacterium_infirmum	0.00712265	0.72789	0.00519613			706435	638849	Capnocytophaga_sp_oral_taxon_329	Pyramidobacter_piscolens	0.010308	0.265725	0.0219539			539	58231	Eikenella_corrodens	Treponema_medium	0.0671471	0.0723786	0.00821643
461393	158	Actinomyces_massiliensis	Treponema_denticola	0.00715583	0.442841	0.00757266			936375	46124	Mogibacterium_sp_CM50	Granulicatella_adiacens	0.0103641	0.458857	0.00823872			172042	82203	Rothia_aeria	Centipeda_periodontii	0.0688658	0.00679943	0.0303767
712888	28124	Actinobaculum_sp_oral_taxon_183	Porphyromonas_endodontalis	0.00718002	0.307372	0.0384615			66851	716863	Methanobrevibacter_smithii	Riemerella_unclassified	0.0103919	0.616651	0.0119005			46124	2049041	Granulicatella_adiacens	Slackia_unclassified	0.0702354	0.354305	0.0374111
104608	860	Leptotrichia_unclassified	Fusobacterium_periodonticum	0.00720755	0.230737	0.0257268			28112	267212	Tannerella_forsythia	Neisseria_bacilliformis	0.0104058	0.115195	0.00667273			539	837	Eikenella_corrodens	Porphyromonas_gingivalis	0.0735597	0.632567	0.000888593
47671	28112	Lautropia_mirabilis	Tannerella_forsythia	0.00721196	5.06497	0.0343407			837	61592	Porphyromonas_gingivalis	Corynebacterium_durum	0.0104132	0.196342	0			46124	69823	Granulicatella_adiacens	Selenomonas_sputigena	0.0754231	0.157019	0.0405186
505	1262	Kingella_oralis	Eubacteriaceae_bacterium_ACC19a	0.0073187	0.145948	0.00844985			28112	41976	Tannerella_forsythia	Porphyromonas_catoniae	0.0104715	0.0643353	0.000836733			192066	69710	Neisseria_unclassified	Treponema_vincentii	0.0757558	0.0173313	0.0391696
732	199	Aggregatibacter_aphrophilus	Campylobacter_concisus	0.00732913	0.0661835	0.0337154			2173	502	Methanobrevibacter_unclassified	Kingella_denitrificans	0.010512	0.0303397	0.00641411			716863	638849	Riemerella_unclassified	Pyramidobacter_piscolens	0.0771578	1.19394	0.0206186
505	28129	Kingella_oralis	Prevotella_denticola	0.00739244	0.461472	0.0130599			490	35517	Neisseria_sicca	Eubacterium_brachy	0.0105251	0.537036	0			1305	305719	Streptococcus_sanguinis	Prevotella_baroniae	0.077218	0.02135	0.014637
40542	727	Leptotrichia_buccalis	Haemophilus_influenzae	0.00756805	1.15771	0.0139723			936375	490	Mogibacterium_sp_CM50	Neisseria_sicca	0.0107283	0.923694	0.00371262			46124	936375	Granulicatella_adiacens	Mogibacterium_sp_CM50	0.0776085	1.86488	0.0210172
61592	35517	Corynebacterium_durum	Eubacterium_brachy	0.00779115	0.411547	0.0083228			490	84109	Neisseria_sicca	Slackia_exigua	0.0107442	0.101411	0			1017	56774	Capnocytophaga_gingivalis	Eubacterium_infirmum	0.081742	0.0940737	0.0301841
2047	56774	Rothia_dentocariosa	Eubacterium_infirmum	0.00781686	0.329852	0.0160979			1305	2042683	Streptococcus_sanguinis	Olsenella_unclassified	0.0108563	0.0135925	0.0457457			716863	52227	Riemerella_unclassified	Prevotella_dentalis	0.0829466	0.232059	0.0115821
172042	796937	Rothia_aeria	Peptostreptococcus_stomatis	0.00783346	0.0278797	0.0243368			28112	485	Tannerella_forsythia	Neisseria_gonorrhoeae	0.0109214	0.00984878	0.00321377			1305	84109	Streptococcus_sanguinis	Slackia_exigua	0.0832505	0.019208	0.0118554
2718	143361	Cardiobacterium_hominis	Filifactor_alocis	0.00792906	0.417738	0.0358295			35517	41976	Eubacterium_brachy	Porphyromonas_catoniae	0.0109305	0.307321	0.0123977			706435	51160	Capnocytophaga_sp_oral_taxon_329	Treponema_maltophilum	0.0838345	0.236269	0.0327118
52768	68892	Actinomyces_georgiae	Streptococcus_infantis	0.00803384	0.264808	0.0162206			29391	53418	Gemella_morbillorum	Treponema_lecithinolyticum	0.0109426	0.268957	0.000273336			539	69823	Eikenella_corrodens	Selenomonas_sputigena	0.0842683	0.0405122	0.00250652
652708	1302	Bacteroidetes_oral_taxon_274	Streptococcus_gordonii	0.00808488	0.483234	0.0408163			51123	46124	Eubacterium_saphenum	Granulicatella_adiacens	0.0109802	0.281667	0			651822	716863	Fretibacterium_fastidiosum	Riemerella_unclassified	0.0859394	0.0518149	0.0147406
505	156456	Kingella_oralis	Anaeroglobus_geminatus	0.00811045	0.979887	0.0392927			35517	633701	Eubacterium_brachy	Prevotella_saccharolytica	0.0110075	0.899651	0.0207383			1305	218538	Streptococcus_sanguinis	Dialister_invisus	0.0877844	0.0805956	0.0151378
706438	58231	Actinomyces_sp_oral_taxon_171	Treponema_medium	0.00811287	0.0981209	0.0131354			181487	46124	Actinomyces_cardiffensis	Granulicatella_adiacens	0.01102	1.72315	0.000136277			51160	46124	Treponema_maltophilum	Granulicatella_adiacens	0.0881785	0.707113	0.0462535
840	712117	Prevotella_loescheii	Actinomyces_sp_oral_taxon_170	0.00818868	3.94294	0.00729188			47671	712391	Lautropia_mirabilis	Mitsuokella_unclassified	0.0110234	0.0201518	0.00172274			1305	2049041	Streptococcus_sanguinis	Slackia_unclassified	0.0893836	0.0417977	0.00795249
135083	53419	Selenomonas_noxia	Treponema_socranskii	0.00837777	0.533779	0.0358551			192066	133926	Neisseria_unclassified	Olsenella_uli	0.0111295	0.0222416	0.00375215			47671	837	Lautropia_mirabilis	Porphyromonas_gingivalis	0.0904519	0.149974	0.027972
104608	1588755	Leptotrichia_unclassified	Parvimonas_unclassified	0.00840249	1.06735	0.0296736			28112	447455	Tannerella_forsythia	candidate_division_TM7_single_cell_isolate_TM7b	0.0111383	0.388495	0.000313972			563033	1869339	Rothia_mucilaginosa	Polaromonas_unclassified	0.0908174	1.02852	0.00367797
1239792	157692	Streptococcus_mitis_oralis_pneumoniae	Leptotrichia_goodfellowii	0.00842301	1.05342	0.0266596			158	502	Treponema_denticola	Kingella_denitrificans	0.0111455	0.261869	0.000200702			539	936375	Eikenella_corrodens	Mogibacterium_sp_CM50	0.0917831	0.59072	0.00362206
135083	1588755	Selenomonas_noxia	Parvimonas_unclassified	0.00849003	0.162012	0.0343879			29391	2049041	Gemella_morbillorum	Slackia_unclassified	0.0113862	0.119578	0.00634761			1017	40542	Capnocytophaga_gingivalis	Leptotrichia_buccalis	0.0929418	0.0338624	0.0421941
495	156456	Neisseria_elongata	Anaeroglobus_geminatus	0.00866174	2.27643	0.0468165			712258	485	Desulfobulbus_sp_oral_taxon_041	Neisseria_gonorrhoeae	0.0114299	0.00669139	0.00101484			495	135083	Neisseria_elongata	Selenomonas_noxia	0.0967967	0.0550331	0.0297
1655	1262	Actinomyces_naeslundii	Eubacteriaceae_bacterium_ACC19a	0.00891266	0.0900108	0.000137457			29391	133926	Gemella_morbillorum	Olsenella_uli	0.011431	0.163944	0.0093259			1017	447455	Capnocytophaga_gingivalis	candidate_division_TM7_single_cell_isolate_TM7b	0.0969671	0.0475948	0.0421763
796942	68892	Stomatobaculum_longum	Streptococcus_infantis	0.00894574	0.120153	0.0498256			936375	447455	Mogibacterium_sp_CM50	candidate_division_TM7_single_cell_isolate_TM7b	0.0114312	1.47122	0.0451467			739	671224	Aggregatibacter_segnis	Selenomonas_artemidis	0.098347	0.0575404	0.0421763
732	157688	Aggregatibacter_aphrophilus	Leptotrichia_hofstadii	0.00896054	0.118645	0.0357398			2173	860	Methanobrevibacter_unclassified	Fusobacterium_periodonticum	0.0114491	0.016081	0.0362319			539	51160	Eikenella_corrodens	Treponema_maltophilum	0.100016	0.421581	0.0106157
28132	194702	Prevotella_melaninogenica	Cardiobacterium_valvarum	0.00897504	0.771383	0.0189107			490	53418	Neisseria_sicca	Treponema_lecithinolyticum	0.0115546	0.252106	0			44737	739	Capnocytophaga_unclassified	Aggregatibacter_segnis	0.100622	0.312486	0.0363769
407975	1302	Prevotella_pleuritidis	Streptococcus_gordonii	0.00899857	0.037069	0.0401929			447455	53418	candidate_division_TM7_single_cell_isolate_TM7b	Treponema_lecithinolyticum	0.0115569	0.369945	0.000513927			1305	69823	Streptococcus_sanguinis	Selenomonas_sputigena	0.101479	0.00573297	0.00846689
47671	671218	Lautropia_mirabilis	Alloprevotella_rava	0.00903014	0.179195	0.0161082			133926	1019	Olsenella_uli	Capnocytophaga_sputigena	0.0115831	4.51853	0.0222124			1305	51160	Streptococcus_sanguinis	Treponema_maltophilum	0.102692	0.127791	0.000266205
490	58231	Neisseria_sicca	Treponema_medium	0.00903144	0.430829	0.0263783			837	840	Porphyromonas_gingivalis	Prevotella_loescheii	0.0116311	0.293879	0			837	716863	Porphyromonas_gingivalis	Riemerella_unclassified	0.106856	0.158608	0.00250026
28135	46125	Prevotella_oris	Abiotrophia_defectiva	0.0090509	0.702156	0.0160617			194702	66851	Cardiobacterium_valvarum	Methanobrevibacter_smithii	0.0116597	0.126631	0.0214823			495	69710	Neisseria_elongata	Treponema_vincentii	0.106878	0.0109704	0.0449035
652708	68892	Bacteroidetes_oral_taxon_274	Streptococcus_infantis	0.00909437	0.0414117	0.0429185			936375	539	Mogibacterium_sp_CM50	Eikenella_corrodens	0.0117032	0.54589	0.00871504			716863	203	Riemerella_unclassified	Campylobacter_rectus	0.107127	0.720789	0.0294724
1305	712148	Streptococcus_sanguinis	Aggregatibacter_sp_oral_taxon_458	0.00920906	1.3792	0.0165728			33033	485	Parvimonas_micra	Neisseria_gonorrhoeae	0.0117096	0.154158	0.0165618			1305	1588755	Streptococcus_sanguinis	Parvimonas_unclassified	0.107686	0.0403393	0.0255232
45634	563033	Streptococcus_cristatus	Rothia_mucilaginosa	0.00928426	0.521103	0.0404858			712258	732	Desulfobulbus_sp_oral_taxon_041	Aggregatibacter_aphrophilus	0.0117202	0.225204	0.0156544			495	439703	Neisseria_elongata	Prevotella_maculosa	0.110671	0.00733473	0.04363
1750	28132	Propionibacterium_propionicum	Prevotella_melaninogenica	0.00933984	0.246262	0.0269107			936375	502	Mogibacterium_sp_CM50	Kingella_denitrificans	0.011878	0.327057	0.00532915			1305	56774	Streptococcus_sanguinis	Eubacterium_infirmum	0.117125	0.0470067	0.00101639
2718	671218	Cardiobacterium_hominis	Alloprevotella_rava	0.00936905	0.166429	0.00112176			837	487	Porphyromonas_gingivalis	Neisseria_meningitidis	0.0119934	0.0862307	0			716863	58231	Riemerella_unclassified	Treponema_medium	0.117437	0.877105	0.00906071
104608	1660	Leptotrichia_unclassified	Actinomyces_odontolyticus	0.00945493	1.05905	0.0201329			2173	706435	Methanobrevibacter_unclassified	Capnocytophaga_sp_oral_taxon_329	0.0120202	0.0737583	0.00521356			539	82203	Eikenella_corrodens	Centipeda_periodontii	0.118378	0.0249207	0.0337041
47671	28132	Lautropia_mirabilis	Prevotella_melaninogenica	0.00948057	0.477627	0.00680749			2173	46124	Methanobrevibacter_unclassified	Granulicatella_adiacens	0.0122183	0.0929254	0.0168124			1017	671224	Capnocytophaga_gingivalis	Selenomonas_artemidis	0.127788	0.019815	0.0483793
461393	35517	Actinomyces_massiliensis	Eubacterium_brachy	0.00958019	0.32576	0.00882532			133926	712213	Olsenella_uli	Capnocytophaga_sp_oral_taxon_332	0.0122439	2.23379	0.043956			1017	41976	Capnocytophaga_gingivalis	Porphyromonas_catoniae	0.136515	0.0735816	0.0345662
461393	76122	Actinomyces_massiliensis	Alloprevotella_tannerae	0.00968982	5.32295	0.00171752			1019	2049041	Capnocytophaga_sputigena	Slackia_unclassified	0.0122483	0.163747	0.015163			1305	936375	Streptococcus_sanguinis	Mogibacterium_sp_CM50	0.136654	0.0962096	0.013412
2047	652706	Rothia_dentocariosa	Oribacterium_sp_oral_taxon_078	0.00975691	0.032518	0.0156642			651591	732	Bacteroidetes_bacterium_oral_taxon_272	Aggregatibacter_aphrophilus	0.012273	0.742427	0.0174825			1305	158	Streptococcus_sanguinis	Treponema_denticola	0.137	0.213831	0.028177
461393	407975	Actinomyces_massiliensis	Prevotella_pleuritidis	0.00976718	0.663253	0.00375596			837	43997	Porphyromonas_gingivalis	Catonella_morbi	0.0122924	0.584566	0.0443853			716863	69823	Riemerella_unclassified	Selenomonas_sputigena	0.152572	0.519167	0.0124595
47671	796942	Lautropia_mirabilis	Stomatobaculum_longum	0.00977767	0.249086	0.0485201			28112	729	Tannerella_forsythia	Haemophilus_parainfluenzae	0.0123104	0.11792	0.019802			539	439703	Eikenella_corrodens	Prevotella_maculosa	0.156571	0.0163845	0.0237304
2718	28112	Cardiobacterium_hominis	Tannerella_forsythia	0.00984032	2.94633	0.00970485			133926	2042683	Olsenella_uli	Olsenella_unclassified	0.0123467	0.432819	0.0262329			936375	716863	Mogibacterium_sp_CM50	Riemerella_unclassified	0.167263	0.169844	0.00882471
2718	35517	Cardiobacterium_hominis	Eubacterium_brachy	0.0098711	0.316446	0.0100031			936375	194702	Mogibacterium_sp_CM50	Cardiobacterium_valvarum	0.0123593	0.260231	0.00311333			716863	156456	Riemerella_unclassified	Anaeroglobus_geminatus	0.180343	1.97161	0.011655
172042	102148	Rothia_aeria	Solobacterium_moorei	0.00993193	0.0115477	0.00886617			51123	447455	Eubacterium_saphenum	candidate_division_TM7_single_cell_isolate_TM7b	0.0124294	0.632314	0.000205276			539	56774	Eikenella_corrodens	Eubacterium_infirmum	0.186617	0.0784664	0.0370782
1655	28124	Actinomyces_naeslundii	Porphyromonas_endodontalis	0.0099365	1.01175	0.00243836			113287	712359	Pseudoramibacter_alactolyticus	Leptotrichia_sp_oral_taxon_215	0.0124566	0.375722	0.0234797			706435	439703	Capnocytophaga_sp_oral_taxon_329	Prevotella_maculosa	0.187345	0.01246	0.049334
2047	407975	Rothia_dentocariosa	Prevotella_pleuritidis	0.0100922	0.162676	0.00834965			651822	712359	Fretibacterium_fastidiosum	Leptotrichia_sp_oral_taxon_215	0.0124749	0.46375	0.000890925			46124	135082	Granulicatella_adiacens	Selenomonas_infelix	0.190278	0.0382622	0.0393856
407975	505	Prevotella_pleuritidis	Kingella_oralis	0.0101632	0.201825	0.00404			490	133926	Neisseria_sicca	Olsenella_uli	0.0125386	0.0888794	0.00095037			53419	716863	Treponema_socranskii	Riemerella_unclassified	0.194276	0.0665058	0.0163239
29466	652708	Veillonella_parvula	Bacteroidetes_oral_taxon_274	0.0101633	0.278742	0.0482393			706435	66851	Capnocytophaga_sp_oral_taxon_329	Methanobrevibacter_smithii	0.0125444	0.273798	0.0144363			1305	40542	Streptococcus_sanguinis	Leptotrichia_buccalis	0.209037	0.0063733	0.0465983
61592	28124	Corynebacterium_durum	Porphyromonas_endodontalis	0.0101781	0.284333	0.0315358			158	46125	Treponema_denticola	Abiotrophia_defectiva	0.012581	0.852119	0			706435	41976	Capnocytophaga_sp_oral_taxon_329	Porphyromonas_catoniae	0.216794	0.0689148	0.0492854
172042	1383	Rothia_aeria	Atopobium_rimae	0.0101922	0.0254639	0.0192567			47671	158	Lautropia_mirabilis	Treponema_denticola	0.0126107	0.32282	0			1017	135082	Capnocytophaga_gingivalis	Selenomonas_infelix	0.217995	0.00304598	0.0338639
407975	544581	Prevotella_pleuritidis	Actinomyces_johnsonii	0.0102042	0.590424	0.0227066			158	40542	Treponema_denticola	Leptotrichia_buccalis	0.0126264	0.464892	0.0195503			51160	716863	Treponema_maltophilum	Riemerella_unclassified	0.220124	0.130792	0.0156937
2718	1262	Cardiobacterium_hominis	Eubacteriaceae_bacterium_ACC19a	0.0102288	0.0441704	0.0214823			1305	158	Streptococcus_sanguinis	Treponema_denticola	0.0126354	0.546599	0.000393391
61592	1262	Corynebacterium_durum	Eubacteriaceae_bacterium_ACC19a	0.0102989	0.0200487	0.0302024			51123	490	Eubacterium_saphenum	Neisseria_sicca	0.0126439	0.65663	0
46125	69823	Abiotrophia_defectiva	Selenomonas_sputigena	0.0103125	0.0459323	0.041841			53419	1227265	Treponema_socranskii	Capnocytophaga_sp_oral_taxon_863	0.0126922	0.316939	0.000958773
461393	53418	Actinomyces_massiliensis	Treponema_lecithinolyticum	0.0103778	2.80534	0.015193			502	66851	Kingella_denitrificans	Methanobrevibacter_smithii	0.0127287	0.753515	0.0173491
505	651822	Kingella_oralis	Fretibacterium_fastidiosum	0.0104143	0.926416	0.00871857			158	495	Treponema_denticola	Neisseria_elongata	0.0127394	0.532736	0
505	35517	Kingella_oralis	Eubacterium_brachy	0.0104917	5.0856	0.0101874			35517	716863	Eubacterium_brachy	Riemerella_unclassified	0.0127731	0.256824	0.000295508
46125	40542	Abiotrophia_defectiva	Leptotrichia_buccalis	0.0105688	0.232643	0.0271223			712258	712213	Desulfobulbus_sp_oral_taxon_041	Capnocytophaga_sp_oral_taxon_332	0.012868	0.118132	0.000602591
68892	82203	Streptococcus_infantis	Centipeda_periodontii	0.0106794	1.32547	0.0182349			84109	860	Slackia_exigua	Fusobacterium_periodonticum	0.01287	1.54446	0.000502513
505	28124	Kingella_oralis	Porphyromonas_endodontalis	0.0107115	0.31397	0.0292826			712258	157688	Desulfobulbus_sp_oral_taxon_041	Leptotrichia_hofstadii	0.012966	0.0109978	0.00229382
28133	113107	Prevotella_nigrescens	Streptococcus_australis	0.0107238	0.217596	0.0393546			51160	1227265	Treponema_maltophilum	Capnocytophaga_sp_oral_taxon_863	0.0129757	0.461459	0.00107689
1163886	39498	Aggregatibacter_unclassified	Eubacterium_yurii	0.0107684	0.157209	0.0391236			113287	539	Pseudoramibacter_alactolyticus	Eikenella_corrodens	0.0130016	1.0643	0
61592	712470	Corynebacterium_durum	Alloprevotella_unclassified	0.0107784	0.131947	0.0192641			447455	181487	candidate_division_TM7_single_cell_isolate_TM7b	Actinomyces_cardiffensis	0.0131099	0.422346	0.00915769
1239792	157687	Streptococcus_mitis_oralis_pneumoniae	Leptotrichia_wadei	0.0109506	1.15711	0.0146499			840	407975	Prevotella_loescheii	Prevotella_pleuritidis	0.0132166	0.0842137	0.0242365
104608	51160	Leptotrichia_unclassified	Treponema_maltophilum	0.0109523	1.33829	0.0387447			28112	490	Tannerella_forsythia	Neisseria_sicca	0.0132694	0.378052	0
729	157692	Haemophilus_parainfluenzae	Leptotrichia_goodfellowii	0.011029	0.0233366	0.0149321			2173	1017	Methanobrevibacter_unclassified	Capnocytophaga_gingivalis	0.0133074	0.0945902	0.00592488
45242	652706	Capnocytophaga_granulosa	Oribacterium_sp_oral_taxon_078	0.011335	1.57246	0.0145433			1017	66851	Capnocytophaga_gingivalis	Methanobrevibacter_smithii	0.0133121	0.241686	0.015528
28124	716863	Porphyromonas_endodontalis	Riemerella_unclassified	0.0114521	0.0247684	0.039968			158	575593	Treponema_denticola	Lachnospiraceae_oral_taxon_107	0.0133564	0.121018	0.000246579
461393	651822	Actinomyces_massiliensis	Fretibacterium_fastidiosum	0.0114726	0.556967	0.0185839			936375	1017	Mogibacterium_sp_CM50	Capnocytophaga_gingivalis	0.0134903	1.01968	0.00248897
505	652706	Kingella_oralis	Oribacterium_sp_oral_taxon_078	0.0114893	0.119883	0.0131614			936375	496	Mogibacterium_sp_CM50	Neisseria_macacae	0.0135736	0.270844	0.000800732
135083	41114	Selenomonas_noxia	Actinobacillus_unclassified	0.0115077	0.112461	0.0322165			716863	712391	Riemerella_unclassified	Mitsuokella_unclassified	0.0135857	0.547282	0.0136874
461393	671218	Actinomyces_massiliensis	Alloprevotella_rava	0.0115574	0.0798139	0.00480721			43768	638849	Corynebacterium_matruchotii	Pyramidobacter_piscolens	0.0135875	0.110232	0.0145096
135083	1239792	Selenomonas_noxia	Streptococcus_mitis_oralis_pneumoniae	0.0115841	0.272492	0.00160256			33033	157688	Parvimonas_micra	Leptotrichia_hofstadii	0.0136246	0.313152	0.0306279
135083	51160	Selenomonas_noxia	Treponema_maltophilum	0.0116923	0.589322	0.029753			837	739	Porphyromonas_gingivalis	Aggregatibacter_segnis	0.0136593	0.11057	0
1305	936375	Streptococcus_sanguinis	Mogibacterium_sp_CM50	0.0118049	1.39217	0.0485201			1305	936375	Streptococcus_sanguinis	Mogibacterium_sp_CM50	0.0137001	0.256316	0.00545896
53419	505	Treponema_socranskii	Kingella_oralis	0.0118594	0.143499	0.000317393			35517	46125	Eubacterium_brachy	Abiotrophia_defectiva	0.0137236	1.89152	0
505	796937	Kingella_oralis	Peptostreptococcus_stomatis	0.0119048	0.0538507	0.0271592			47671	936375	Lautropia_mirabilis	Mogibacterium_sp_CM50	0.0137569	0.225627	0.00155119
505	69710	Kingella_oralis	Treponema_vincentii	0.0119359	2.83509	0.000363901			113287	461393	Pseudoramibacter_alactolyticus	Actinomyces_massiliensis	0.013776	1.65178	0.00325016
461393	28112	Actinomyces_massiliensis	Tannerella_forsythia	0.0122053	0.957172	0.0228258			732	58231	Aggregatibacter_aphrophilus	Treponema_medium	0.0137781	0.0448313	0.0152207
461393	652706	Actinomyces_massiliensis	Oribacterium_sp_oral_taxon_078	0.0122101	0.0821179	0.0408163			35517	502	Eubacterium_brachy	Kingella_denitrificans	0.013781	0.375506	0.0003641
712124	716863	Actinomyces_sp_oral_taxon_448	Riemerella_unclassified	0.0123217	0.26735	0.012276			53418	633701	Treponema_lecithinolyticum	Prevotella_saccharolytica	0.0138158	1.14384	0.0198216
544580	156456	Actinomyces_oris	Anaeroglobus_geminatus	0.0127271	0.275624	0.0374251			53418	41976	Treponema_lecithinolyticum	Porphyromonas_catoniae	0.0139123	0.571996	0.00791123
505	712212	Kingella_oralis	Capnocytophaga_sp_oral_taxon_326	0.012728	6.25637	0.0494071			837	44737	Porphyromonas_gingivalis	Capnocytophaga_unclassified	0.0139172	0.845641	0.000184945
716863	1262	Riemerella_unclassified	Eubacteriaceae_bacterium_ACC19a	0.0128415	3.11336	0.0482859			113287	860	Pseudoramibacter_alactolyticus	Fusobacterium_periodonticum	0.0139286	0.11654	0.00161469
194702	1318	Cardiobacterium_valvarum	Streptococcus_parasanguinis	0.0128465	0.532078	0.0359066			133926	860	Olsenella_uli	Fusobacterium_periodonticum	0.0139381	0.628645	0.0135062
712888	652708	Actinobaculum_sp_oral_taxon_183	Bacteroidetes_oral_taxon_274	0.0129691	0.708458	0.0476644			712258	1660	Desulfobulbus_sp_oral_taxon_041	Actinomyces_odontolyticus	0.0140054	0.0308622	0.00270833
2047	732	Rothia_dentocariosa	Aggregatibacter_aphrophilus	0.0130658	0.174026	0.0117412			45242	2049041	Capnocytophaga_granulosa	Slackia_unclassified	0.0140573	0.127385	0.0389105
1379	712391	Gemella_haemolysans	Mitsuokella_unclassified	0.0132695	0.311824	0.011538			1305	35517	Streptococcus_sanguinis	Eubacterium_brachy	0.0140777	0.441567	0.000140331
104608	1239792	Leptotrichia_unclassified	Streptococcus_mitis_oralis_pneumoniae	0.0134198	0.246349	0.00581104			113287	633701	Pseudoramibacter_alactolyticus	Prevotella_saccharolytica	0.0141641	0.672837	0.0273373
544581	189722	Actinomyces_johnsonii	Prevotella_marshii	0.0135659	1.04185	0.0289268			2173	194702	Methanobrevibacter_unclassified	Cardiobacterium_valvarum	0.0141714	0.138969	0.0163159
2718	1077464	Cardiobacterium_hominis	Streptococcus_tigurinus	0.0137527	0.160111	0.0247341			28112	716863	Tannerella_forsythia	Riemerella_unclassified	0.0141808	0.0521428	0
1018	563033	Capnocytophaga_ochracea	Rothia_mucilaginosa	0.0139299	1.05538	0.0379795			2173	1305	Methanobrevibacter_unclassified	Streptococcus_sanguinis	0.0142122	1.22897	0.00589731
726	575593	Haemophilus_haemolyticus	Lachnospiraceae_oral_taxon_107	0.0141353	2.19845	0.0402901			35517	40542	Eubacterium_brachy	Leptotrichia_buccalis	0.0142573	0.785413	0.00583678
1750	712117	Propionibacterium_propionicum	Actinomyces_sp_oral_taxon_170	0.0144747	1.11908	0.0250878			51160	563033	Treponema_maltophilum	Rothia_mucilaginosa	0.0143307	0.155497	0.0114521
2047	82203	Rothia_dentocariosa	Centipeda_periodontii	0.0144944	0.0110597	0.0120178			29391	84109	Gemella_morbillorum	Slackia_exigua	0.0143421	0.0801586	0.00356234
1017	203	Capnocytophaga_gingivalis	Campylobacter_rectus	0.0145025	0.229415	0.0386399			35517	706435	Eubacterium_brachy	Capnocytophaga_sp_oral_taxon_329	0.0144132	1.2095	0.019802
172042	1382	Rothia_aeria	Atopobium_parvulum	0.0145026	0.0231775	0.023359			936375	495	Mogibacterium_sp_CM50	Neisseria_elongata	0.0144166	1.38899	0.000446628
28135	490	Prevotella_oris	Neisseria_sicca	0.0146273	1.10078	0.0218531			143361	712326	Filifactor_alocis	Kingella_unclassified	0.0144232	0.343782	0.045977
1239792	157691	Streptococcus_mitis_oralis_pneumoniae	Leptotrichia_shahii	0.0146609	0.198971	0.0468165			837	544580	Porphyromonas_gingivalis	Actinomyces_oris	0.0144883	0.0610631	0.00993976
61592	671224	Corynebacterium_durum	Selenomonas_artemidis	0.0146721	0.0629181	0.00582505			51123	712359	Eubacterium_saphenum	Leptotrichia_sp_oral_taxon_215	0.0145857	0.112734	0.00911208
706438	69823	Actinomyces_sp_oral_taxon_171	Selenomonas_sputigena	0.0147183	0.0451003	0.0269614			47671	69823	Lautropia_mirabilis	Selenomonas_sputigena	0.0147474	0.036076	0.00483987
28133	726	Prevotella_nigrescens	Haemophilus_haemolyticus	0.0148978	0.221923	0.00963293			181487	575593	Actinomyces_cardiffensis	Lachnospiraceae_oral_taxon_107	0.0147614	0.653592	0.019802
505	33033	Kingella_oralis	Parvimonas_micra	0.0149073	0.766465	0.002986			1017	35517	Capnocytophaga_gingivalis	Eubacterium_brachy	0.0147771	0.328399	0.019802
712888	43997	Actinobaculum_sp_oral_taxon_183	Catonella_morbi	0.0149082	0.0658842	0.0406339			651591	1227265	Bacteroidetes_bacterium_oral_taxon_272	Capnocytophaga_sp_oral_taxon_863	0.0149019	0.294728	0.045977
1309	633701	Streptococcus_mutans	Prevotella_saccharolytica	0.0150128	0.0444945	0.0113779			203	29466	Campylobacter_rectus	Veillonella_parvula	0.0149151	0.102239	0.0322893
47671	1382	Lautropia_mirabilis	Atopobium_parvulum	0.015233	0.0184664	0.0382263			651822	46124	Fretibacterium_fastidiosum	Granulicatella_adiacens	0.0149325	0.815817	0
218538	726	Dialister_invisus	Haemophilus_haemolyticus	0.0152523	0.174148	0.0347947			181487	45242	Actinomyces_cardiffensis	Capnocytophaga_granulosa	0.0149909	1.23294	0.0412031
1318	712391	Streptococcus_parasanguinis	Mitsuokella_unclassified	0.0154522	0.524642	0.0454133			53419	732	Treponema_socranskii	Aggregatibacter_aphrophilus	0.0150027	1.49542	0.000739567
45242	1382	Capnocytophaga_granulosa	Atopobium_parvulum	0.015538	0.598149	0.0099837			2173	47671	Methanobrevibacter_unclassified	Lautropia_mirabilis	0.0150051	0.855895	0.00696222
461393	563033	Actinomyces_massiliensis	Rothia_mucilaginosa	0.0155473	0.0573322	0.0481928			447455	2049041	candidate_division_TM7_single_cell_isolate_TM7b	Slackia_unclassified	0.0150534	0.0341198	0.0176803
2047	28132	Rothia_dentocariosa	Prevotella_melaninogenica	0.0155793	0.0339498	0.020141			43995	31973	Johnsonella_ignava	Eggerthia_catenaformis	0.0150629	0.113581	0.0269034
505	1588755	Kingella_oralis	Parvimonas_unclassified	0.0155845	1.80187	0.00126689			143361	712213	Filifactor_alocis	Capnocytophaga_sp_oral_taxon_332	0.0152123	0.958864	0.00118241
53419	68892	Treponema_socranskii	Streptococcus_infantis	0.0156127	0.0664517	0.0241429			1305	181487	Streptococcus_sanguinis	Actinomyces_cardiffensis	0.0153752	0.104247	0.000265569
28133	496	Prevotella_nigrescens	Neisseria_macacae	0.0156181	0.473845	0.00940471			47671	133926	Lautropia_mirabilis	Olsenella_uli	0.0154168	0.0742554	0.00043071
2718	33033	Cardiobacterium_hominis	Parvimonas_micra	0.0156657	0.231967	0.00702529			651822	447455	Fretibacterium_fastidiosum	candidate_division_TM7_single_cell_isolate_TM7b	0.0154587	0.966317	0.000121595
544580	143361	Actinomyces_oris	Filifactor_alocis	0.0158742	0.580879	0.0469484			53419	563033	Treponema_socranskii	Rothia_mucilaginosa	0.0155296	0.143461	0.0210926
2047	796942	Rothia_dentocariosa	Stomatobaculum_longum	0.0158953	0.0411593	0.0478011			51123	860	Eubacterium_saphenum	Fusobacterium_periodonticum	0.0155626	0.0349683	0
28112	716863	Tannerella_forsythia	Riemerella_unclassified	0.0161369	0.0309733	0.0227169			2173	490	Methanobrevibacter_unclassified	Neisseria_sicca	0.0156162	0.291792	0.0185598
28133	490	Prevotella_nigrescens	Neisseria_sicca	0.0161385	0.570255	0.0268601			496	2042683	Neisseria_macacae	Olsenella_unclassified	0.0156739	0.118353	0.049505
40542	726	Leptotrichia_buccalis	Haemophilus_haemolyticus	0.0162103	1.99842	0.0227324			495	2042683	Neisseria_elongata	Olsenella_unclassified	0.0157275	0.0537761	0.0451467
340486	496	Candidatus_Prevotella_conceptionensis	Neisseria_macacae	0.0163594	0.591667	0.0320718			716863	69823	Riemerella_unclassified	Selenomonas_sputigena	0.0157439	0.717922	0.0159949
68892	69823	Streptococcus_infantis	Selenomonas_sputigena	0.0164505	1.03455	0.00946055			712258	712359	Desulfobulbus_sp_oral_taxon_041	Leptotrichia_sp_oral_taxon_215	0.0157698	0.0898547	0.00942734
544580	28124	Actinomyces_oris	Porphyromonas_endodontalis	0.016601	2.86688	0.0471476			712258	29391	Desulfobulbus_sp_oral_taxon_041	Gemella_morbillorum	0.0157703	0.186507	0
29466	496	Veillonella_parvula	Neisseria_macacae	0.0167383	0.0476883	0.00225687			651822	1019	Fretibacterium_fastidiosum	Capnocytophaga_sputigena	0.0157725	1.51584	0
495	1382	Neisseria_elongata	Atopobium_parvulum	0.0167613	0.0823309	0.0229885			1017	84109	Capnocytophaga_gingivalis	Slackia_exigua	0.0157794	0.0650041	0.019802
505	58231	Kingella_oralis	Treponema_medium	0.0169132	0.68518	0.000461609			28112	502	Tannerella_forsythia	Kingella_denitrificans	0.0157971	0.0888922	0
2047	1382	Rothia_dentocariosa	Atopobium_parvulum	0.0169812	0.0254658	0.0398883			28112	1305	Tannerella_forsythia	Streptococcus_sanguinis	0.015828	0.454343	0
2047	712469	Rothia_dentocariosa	Prevotella_sp_oral_taxon_473	0.0170105	0.10129	0.0158153			203	732	Campylobacter_rectus	Aggregatibacter_aphrophilus	0.0158433	1.24289	0.00422718
729	671218	Haemophilus_parainfluenzae	Alloprevotella_rava	0.0171218	0.0393238	0.0381534			133926	716863	Olsenella_uli	Riemerella_unclassified	0.015871	0.494371	0.00261965
544580	1262	Actinomyces_oris	Eubacteriaceae_bacterium_ACC19a	0.0171686	0.245262	0.0489476			143361	157688	Filifactor_alocis	Leptotrichia_hofstadii	0.0159409	0.145468	0.0061202
192066	824	Neisseria_unclassified	Campylobacter_gracilis	0.0171915	0.165658	0.020247			44737	28124	Capnocytophaga_unclassified	Porphyromonas_endodontalis	0.0159505	0.0877766	0.00787402
712117	218538	Actinomyces_sp_oral_taxon_170	Dialister_invisus	0.0172227	0.462081	0.031348			936375	2718	Mogibacterium_sp_CM50	Cardiobacterium_hominis	0.0159673	0.0697985	0.00670939
2718	1382	Cardiobacterium_hominis	Atopobium_parvulum	0.0174968	0.0127027	0.0278784			495	35517	Neisseria_elongata	Eubacterium_brachy	0.016017	0.735668	0
35517	1655	Eubacterium_brachy	Actinomyces_naeslundii	0.0179039	0.288044	0.000929944			1017	133926	Capnocytophaga_gingivalis	Olsenella_uli	0.0160344	0.0841094	0.00106787
172042	1318	Rothia_aeria	Streptococcus_parasanguinis	0.0179062	0.0112326	0.0190803			113287	46125	Pseudoramibacter_alactolyticus	Abiotrophia_defectiva	0.0160763	0.924101	0
1305	28129	Streptococcus_sanguinis	Prevotella_denticola	0.0180746	0.178466	0.0138523			51160	732	Treponema_maltophilum	Aggregatibacter_aphrophilus	0.0161424	1.86133	0.00194812
712117	739	Actinomyces_sp_oral_taxon_170	Aggregatibacter_segnis	0.0182377	0.400762	0.0496032			43768	66851	Corynebacterium_matruchotii	Methanobrevibacter_smithii	0.016153	0.131904	0.00680201
490	439703	Neisseria_sicca	Prevotella_maculosa	0.0183515	0.26207	0.010627			113287	495	Pseudoramibacter_alactolyticus	Neisseria_elongata	0.0162083	0.630897	0
2047	76122	Rothia_dentocariosa	Alloprevotella_tannerae	0.0183673	1.16977	0.0174764			2173	192066	Methanobrevibacter_unclassified	Neisseria_unclassified	0.0163002	1.1813	0.0398406
505	189722	Kingella_oralis	Prevotella_marshii	0.0184873	0.226802	0.020938			837	39498	Porphyromonas_gingivalis	Eubacterium_yurii	0.0163539	0.543583	0
28133	712117	Prevotella_nigrescens	Actinomyces_sp_oral_taxon_170	0.0185405	0.754368	0.0209952			84109	716863	Slackia_exigua	Riemerella_unclassified	0.0164227	0.876452	0.029703
706438	1660	Actinomyces_sp_oral_taxon_171	Actinomyces_odontolyticus	0.0185792	0.0482746	0.0483559			837	575593	Porphyromonas_gingivalis	Lachnospiraceae_oral_taxon_107	0.0164341	0.0846015	0.0117082
467210	726	Lachnoanaerobaculum_saburreum	Haemophilus_haemolyticus	0.0186219	0.400522	0.0216732			47671	35517	Lautropia_mirabilis	Eubacterium_brachy	0.016436	0.338712	0
544581	1318	Actinomyces_johnsonii	Streptococcus_parasanguinis	0.0189265	0.218131	0.0320205			539	84109	Eikenella_corrodens	Slackia_exigua	0.0165215	0.14776	0.000187758
1017	28129	Capnocytophaga_gingivalis	Prevotella_denticola	0.0189409	0.193204	0.0121344			539	133926	Eikenella_corrodens	Olsenella_uli	0.0166491	0.164921	0.0172473
712391	137732	Mitsuokella_unclassified	Granulicatella_elegans	0.0189813	1.0034	0.027571			936375	706435	Mogibacterium_sp_CM50	Capnocytophaga_sp_oral_taxon_329	0.0166751	0.204135	0.0162522
1305	28134	Streptococcus_sanguinis	Prevotella_oralis	0.0190297	0.400341	0.011989			113287	706435	Pseudoramibacter_alactolyticus	Capnocytophaga_sp_oral_taxon_329	0.0166784	0.237557	0.029703
1305	158	Streptococcus_sanguinis	Treponema_denticola	0.0190899	1.56242	0.0115128			53418	45242	Treponema_lecithinolyticum	Capnocytophaga_granulosa	0.0167283	4.06209	0.015015
2047	340486	Rothia_dentocariosa	Candidatus_Prevotella_conceptionensis	0.0193554	0.181922	0.0030015			936375	61592	Mogibacterium_sp_CM50	Corynebacterium_durum	0.0167685	0.135492	0.00186625
712888	1379	Actinobaculum_sp_oral_taxon_183	Gemella_haemolysans	0.0195644	0.0386677	0.019516			706435	133926	Capnocytophaga_sp_oral_taxon_329	Olsenella_uli	0.0168097	0.280571	0.00275061
61592	1379	Corynebacterium_durum	Gemella_haemolysans	0.0195863	0.357706	0.00630209			539	2049041	Eikenella_corrodens	Slackia_unclassified	0.0168663	0.118323	0.0110035
461393	53419	Actinomyces_massiliensis	Treponema_socranskii	0.0197034	0.481228	0.0100351			192066	143361	Neisseria_unclassified	Filifactor_alocis	0.0168813	0.0518138	0
172042	157687	Rothia_aeria	Leptotrichia_wadei	0.0199037	0.116829	0.0271887			490	712391	Neisseria_sicca	Mitsuokella_unclassified	0.0168815	0.00738087	0.038506
45242	82203	Capnocytophaga_granulosa	Centipeda_periodontii	0.0199599	0.981884	0.0338181			45634	407975	Streptococcus_cristatus	Prevotella_pleuritidis	0.0170422	0.597427	0.0352485
490	28136	Neisseria_sicca	Prevotella_oulorum	0.0200621	0.169285	0.0251256			143361	729	Filifactor_alocis	Haemophilus_parainfluenzae	0.0170827	0.518918	0
172042	157691	Rothia_aeria	Leptotrichia_shahii	0.0201352	0.0138498	0.0391389			712258	729	Desulfobulbus_sp_oral_taxon_041	Haemophilus_parainfluenzae	0.0170951	0.045011	0
1305	143361	Streptococcus_sanguinis	Filifactor_alocis	0.020154	0.182022	0.0180213			53418	716863	Treponema_lecithinolyticum	Riemerella_unclassified	0.0170975	0.34602	0
2718	1318	Cardiobacterium_hominis	Streptococcus_parasanguinis	0.0201642	0.0935099	0.0175285			47671	84109	Lautropia_mirabilis	Slackia_exigua	0.0171202	0.0678629	0
51160	496	Treponema_maltophilum	Neisseria_macacae	0.0201729	1.36137	0.0361141			35517	43997	Eubacterium_brachy	Catonella_morbi	0.0171398	0.736115	0.0331236
1305	56774	Streptococcus_sanguinis	Eubacterium_infirmum	0.0201915	0.261607	0.00355836			33033	1660	Parvimonas_micra	Actinomyces_odontolyticus	0.0172037	1.51528	0.0417885
505	51160	Kingella_oralis	Treponema_maltophilum	0.020239	0.480627	0.000620989			2173	496	Methanobrevibacter_unclassified	Neisseria_macacae	0.0172493	0.0741012	0.00317982
652708	505	Bacteroidetes_oral_taxon_274	Kingella_oralis	0.0202899	0.462876	0.0290951			143361	46124	Filifactor_alocis	Granulicatella_adiacens	0.0173513	1.12703	0
851	712124	Fusobacterium_nucleatum	Actinomyces_sp_oral_taxon_448	0.02032	0.2444	0.0105675			837	172042	Porphyromonas_gingivalis	Rothia_aeria	0.0173681	0.513884	0.00631862
439703	726	Prevotella_maculosa	Haemophilus_haemolyticus	0.0204934	0.412212	0.00601672			46125	53418	Abiotrophia_defectiva	Treponema_lecithinolyticum	0.0174234	0.392396	0
135082	113107	Selenomonas_infelix	Streptococcus_australis	0.020599	2.6952	0.0432339			28112	706435	Tannerella_forsythia	Capnocytophaga_sp_oral_taxon_329	0.0174259	0.19259	0
218538	1302	Dialister_invisus	Streptococcus_gordonii	0.0206417	2.69567	0.0352361			133926	496	Olsenella_uli	Neisseria_macacae	0.0174743	2.30008	0
1239792	157688	Streptococcus_mitis_oralis_pneumoniae	Leptotrichia_hofstadii	0.0206595	0.946412	0.0196773			113287	61592	Pseudoramibacter_alactolyticus	Corynebacterium_durum	0.0177468	0.157675	0
1750	467210	Propionibacterium_propionicum	Lachnoanaerobaculum_saburreum	0.0208293	0.395394	0.0445236			28112	860	Tannerella_forsythia	Fusobacterium_periodonticum	0.0178024	0.0175511	0.00100212
505	43997	Kingella_oralis	Catonella_morbi	0.0208444	0.767584	0.0330579			35517	61592	Eubacterium_brachy	Corynebacterium_durum	0.0178757	0.3188	0
1239792	199	Streptococcus_mitis_oralis_pneumoniae	Campylobacter_concisus	0.0208653	0.107574	0.030349			143361	485	Filifactor_alocis	Neisseria_gonorrhoeae	0.0178965	0.114528	0.0126871
1338	157688	Streptococcus_intermedius	Leptotrichia_hofstadii	0.0209547	0.517653	0.0241838			539	35517	Eikenella_corrodens	Eubacterium_brachy	0.0179783	0.685843	0.00817109
1305	652706	Streptococcus_sanguinis	Oribacterium_sp_oral_taxon_078	0.0213331	0.158714	0.0284091			203	1227265	Campylobacter_rectus	Capnocytophaga_sp_oral_taxon_863	0.0179854	0.320284	0.00360649
1305	28124	Streptococcus_sanguinis	Porphyromonas_endodontalis	0.0214732	0.898355	0.0297708			936375	46125	Mogibacterium_sp_CM50	Abiotrophia_defectiva	0.0180255	0.794086	0.00561685
1750	28136	Propionibacterium_propionicum	Prevotella_oulorum	0.0215352	0.20242	0.0319183			143361	45242	Filifactor_alocis	Capnocytophaga_granulosa	0.0181408	0.794698	0.00199078
28135	706438	Prevotella_oris	Actinomyces_sp_oral_taxon_171	0.0216051	0.75624	0.0384025			28112	1017	Tannerella_forsythia	Capnocytophaga_gingivalis	0.0181489	0.486533	0
46125	28136	Abiotrophia_defectiva	Prevotella_oulorum	0.0216893	0.269235	0.0471254			2173	484	Methanobrevibacter_unclassified	Neisseria_flavescens	0.0181505	0.0289461	0.0471476
47671	340486	Lautropia_mirabilis	Candidatus_Prevotella_conceptionensis	0.0217623	0.70373	0.0216216			28112	633701	Tannerella_forsythia	Prevotella_saccharolytica	0.0182026	0.129708	0.0328084
496	439703	Neisseria_macacae	Prevotella_maculosa	0.0218635	0.250034	0.00404774			84109	712213	Slackia_exigua	Capnocytophaga_sp_oral_taxon_332	0.0182438	2.97364	0.0179856
29466	447455	Veillonella_parvula	candidate_division_TM7_single_cell_isolate_TM7b	0.0221303	0.716581	0.0259471			651822	712213	Fretibacterium_fastidiosum	Capnocytophaga_sp_oral_taxon_332	0.0182805	0.523593	0.049505
544580	35517	Actinomyces_oris	Eubacterium_brachy	0.022178	2.568	0.0230203			651822	1660	Fretibacterium_fastidiosum	Actinomyces_odontolyticus	0.0182818	0.0639602	0.00144018
1017	652706	Capnocytophaga_gingivalis	Oribacterium_sp_oral_taxon_078	0.0221833	0.171821	0.026137			28112	484	Tannerella_forsythia	Neisseria_flavescens	0.0183234	0.0310224	0.000218317
706435	712124	Capnocytophaga_sp_oral_taxon_329	Actinomyces_sp_oral_taxon_448	0.0223976	1.24381	0.00780528			158	544580	Treponema_denticola	Actinomyces_oris	0.018343	0.0639936	0.0149298
192066	204	Neisseria_unclassified	Campylobacter_showae	0.0224327	0.231748	0.0247893			51123	633701	Eubacterium_saphenum	Prevotella_saccharolytica	0.0183708	0.133968	0.0238949
706435	28129	Capnocytophaga_sp_oral_taxon_329	Prevotella_denticola	0.0225372	0.140533	0.0445236			44737	407975	Capnocytophaga_unclassified	Prevotella_pleuritidis	0.0184004	0.0137898	0.0429185
712117	1338	Actinomyces_sp_oral_taxon_170	Streptococcus_intermedius	0.0225486	0.196525	0.0280899			113287	194702	Pseudoramibacter_alactolyticus	Cardiobacterium_valvarum	0.0184014	0.99903	0.000318945
1239792	40542	Streptococcus_mitis_oralis_pneumoniae	Leptotrichia_buccalis	0.0225537	1.15025	0.0407498			1017	53418	Capnocytophaga_gingivalis	Treponema_lecithinolyticum	0.0185094	0.165476	0
495	28132	Neisseria_elongata	Prevotella_melaninogenica	0.0225696	0.417148	0.0448029			2173	43768	Methanobrevibacter_unclassified	Corynebacterium_matruchotii	0.0185854	0.153101	0.00435003
505	43995	Kingella_oralis	Johnsonella_ignava	0.0226152	1.49702	0.0396983			53418	706435	Treponema_lecithinolyticum	Capnocytophaga_sp_oral_taxon_329	0.0186163	2.8451	0
28135	1302	Prevotella_oris	Streptococcus_gordonii	0.0226874	0.373655	0.0205931			496	84109	Neisseria_macacae	Slackia_exigua	0.0186308	0.547797	0
61592	189722	Corynebacterium_durum	Prevotella_marshii	0.0227668	0.0696249	0.0419992			143361	447455	Filifactor_alocis	candidate_division_TM7_single_cell_isolate_TM7b	0.0186687	3.78164	0.00120106
729	575593	Haemophilus_parainfluenzae	Lachnospiraceae_oral_taxon_107	0.0229402	0.0522714	0.0183217			33033	860	Parvimonas_micra	Fusobacterium_periodonticum	0.0188156	1.38315	0.0096048
68892	575593	Streptococcus_infantis	Lachnospiraceae_oral_taxon_107	0.0229996	2.67789	0.031837			35517	496	Eubacterium_brachy	Neisseria_macacae	0.0188502	0.890383	0
340486	68892	Candidatus_Prevotella_conceptionensis	Streptococcus_infantis	0.0232005	0.071918	0.0388199			490	66851	Neisseria_sicca	Methanobrevibacter_smithii	0.0188581	0.0783457	0.0429738
544580	28112	Actinomyces_oris	Tannerella_forsythia	0.0232183	1.79563	0.0225225			51123	716863	Eubacterium_saphenum	Riemerella_unclassified	0.0188641	0.034328	0
461393	58231	Actinomyces_massiliensis	Treponema_medium	0.0232951	0.153531	0.00900263			133926	544580	Olsenella_uli	Actinomyces_oris	0.0189012	0.883262	0.0135172
461393	82203	Actinomyces_massiliensis	Centipeda_periodontii	0.023312	0.0398974	0.0438212			53418	40542	Treponema_lecithinolyticum	Leptotrichia_buccalis	0.0189711	2.65581	0.00981781
44737	563037	Capnocytophaga_unclassified	Streptococcus_sp_M143	0.0233234	0.538077	0.0374251			539	53418	Eikenella_corrodens	Treponema_lecithinolyticum	0.019083	0.397109	0.001721
490	633701	Neisseria_sicca	Prevotella_saccharolytica	0.0235707	0.283191	0.0421408			35517	739	Eubacterium_brachy	Aggregatibacter_segnis	0.0191116	0.254331	0
1305	407975	Streptococcus_sanguinis	Prevotella_pleuritidis	0.0236642	3.30657	0.00266284			1305	53418	Streptococcus_sanguinis	Treponema_lecithinolyticum	0.0192378	0.0957422	0
726	712391	Haemophilus_haemolyticus	Mitsuokella_unclassified	0.0236907	0.417194	0.0363372			2173	61592	Methanobrevibacter_unclassified	Corynebacterium_durum	0.0192777	0.0338722	0.012655
490	135082	Neisseria_sicca	Selenomonas_infelix	0.0237987	0.0902317	0.0171204			39498	407975	Eubacterium_yurii	Prevotella_pleuritidis	0.0192823	0.0628003	0.00918357
505	712469	Kingella_oralis	Prevotella_sp_oral_taxon_473	0.0238049	0.443833	0.014245			53419	712326	Treponema_socranskii	Kingella_unclassified	0.0192968	0.281798	0.0082
505	69823	Kingella_oralis	Selenomonas_sputigena	0.0238587	0.0925563	0.00190094			936375	739	Mogibacterium_sp_CM50	Aggregatibacter_segnis	0.0193546	0.139728	0.00445365
2718	1379	Cardiobacterium_hominis	Gemella_haemolysans	0.0241504	0.256567	0.013725			43768	837	Corynebacterium_matruchotii	Porphyromonas_gingivalis	0.01938	0.665948	0.00328643
28136	726	Prevotella_oulorum	Haemophilus_haemolyticus	0.02418	0.487765	0.0287604			28112	712359	Tannerella_forsythia	Leptotrichia_sp_oral_taxon_215	0.0194118	0.056582	0.0259134
1305	651822	Streptococcus_sanguinis	Fretibacterium_fastidiosum	0.0242073	0.332958	0.00560056			53418	502	Treponema_lecithinolyticum	Kingella_denitrificans	0.0194447	0.783177	0.039604
1750	45634	Propionibacterium_propionicum	Streptococcus_cristatus	0.0242376	0.10817	0.0439947			2173	495	Methanobrevibacter_unclassified	Neisseria_elongata	0.0195488	0.128848	0.00390064
490	39498	Neisseria_sicca	Eubacterium_yurii	0.0246907	0.596872	0.0363636			158	66851	Treponema_denticola	Methanobrevibacter_smithii	0.0196106	0.106826	0.0389105
1305	652708	Streptococcus_sanguinis	Bacteroidetes_oral_taxon_274	0.024732	1.60743	0.0105541			35517	31973	Eubacterium_brachy	Eggerthia_catenaformis	0.0196214	0.0376789	0.0267308
61592	33033	Corynebacterium_durum	Parvimonas_micra	0.0247566	0.105291	0.0191314			46125	712391	Abiotrophia_defectiva	Mitsuokella_unclassified	0.0198027	0.0552855	0.020982
69710	68892	Treponema_vincentii	Streptococcus_infantis	0.0248145	0.18057	0.03663			28112	495	Tannerella_forsythia	Neisseria_elongata	0.0199985	0.196676	0
29466	447456	Veillonella_parvula	candidate_division_TM7_single_cell_isolate_TM7c	0.0248782	0.79524	0.030303			495	133926	Neisseria_elongata	Olsenella_uli	0.0200093	0.274742	0.000291928
1305	1262	Streptococcus_sanguinis	Eubacteriaceae_bacterium_ACC19a	0.0251165	0.0893686	0.029753			51123	1305	Eubacterium_saphenum	Streptococcus_sanguinis	0.0200462	1.03622	0
461393	69710	Actinomyces_massiliensis	Treponema_vincentii	0.0253057	0.180608	0.00836356			1305	66851	Streptococcus_sanguinis	Methanobrevibacter_smithii	0.0200761	0.0186029	0.0337724
1655	796937	Actinomyces_naeslundii	Peptostreptococcus_stomatis	0.0254282	0.393246	0.0214133			181487	502	Actinomyces_cardiffensis	Kingella_denitrificans	0.0201155	0.344533	0.00222312
61592	1588755	Corynebacterium_durum	Parvimonas_unclassified	0.0254885	0.503694	0.012655			158	840	Treponema_denticola	Prevotella_loescheii	0.0201785	0.292107	0.000832178
68892	712391	Streptococcus_infantis	Mitsuokella_unclassified	0.0256692	1.26423	0.00754948			2049041	716863	Slackia_unclassified	Riemerella_unclassified	0.0202196	0.679684	0.00407498
1239792	467210	Streptococcus_mitis_oralis_pneumoniae	Lachnoanaerobaculum_saburreum	0.0262949	0.625753	0.0385802			28112	47671	Tannerella_forsythia	Lautropia_mirabilis	0.0202734	0.592311	0
495	671218	Neisseria_elongata	Alloprevotella_rava	0.0263797	0.0584017	0.0498753			712258	712438	Desulfobulbus_sp_oral_taxon_041	Porphyromonas_sp_oral_taxon_279	0.0203133	0.0183152	0.0247036
194702	68892	Cardiobacterium_valvarum	Streptococcus_infantis	0.0264528	0.423641	0.0222717			158	44737	Treponema_denticola	Capnocytophaga_unclassified	0.0203554	0.767792	0.000909298
61592	712469	Corynebacterium_durum	Prevotella_sp_oral_taxon_473	0.0269662	0.205472	0.0220361			33033	729	Parvimonas_micra	Haemophilus_parainfluenzae	0.0204051	3.15732	0.00699726
172042	340486	Rothia_aeria	Candidatus_Prevotella_conceptionensis	0.0270493	0.370343	0.0195656			490	143361	Neisseria_sicca	Filifactor_alocis	0.0204057	0.440771	0
461393	1318	Actinomyces_massiliensis	Streptococcus_parasanguinis	0.027101	0.0386276	0.0389864			28112	539	Tannerella_forsythia	Eikenella_corrodens	0.0204756	0.292521	0.000842726
1305	671218	Streptococcus_sanguinis	Alloprevotella_rava	0.0271503	0.0725189	0.000457509			143361	633701	Filifactor_alocis	Prevotella_saccharolytica	0.0205004	0.531794	0.0181357
447455	39498	candidate_division_TM7_single_cell_isolate_TM7b	Eubacterium_yurii	0.0273152	0.556295	0.0307409			53418	43997	Treponema_lecithinolyticum	Catonella_morbi	0.0205449	1.69894	0.0348675
192066	706435	Neisseria_unclassified	Capnocytophaga_sp_oral_taxon_329	0.0275025	0.215829	0.0195274			61592	66851	Corynebacterium_durum	Methanobrevibacter_smithii	0.0205835	0.67491	0.0337724
1305	796942	Streptococcus_sanguinis	Stomatobaculum_longum	0.0277736	0.0638619	0.0127894			837	447456	Porphyromonas_gingivalis	candidate_division_TM7_single_cell_isolate_TM7c	0.020621	0.512172	0.00563582
461393	1588755	Actinomyces_massiliensis	Parvimonas_unclassified	0.0278983	0.318577	0.024079			35517	544580	Eubacterium_brachy	Actinomyces_oris	0.0207627	0.210161	0.00534436
544581	41114	Actinomyces_johnsonii	Actinobacillus_unclassified	0.0281251	0.120743	0.0165481			158	712158	Treponema_denticola	Atopobium_sp_oral_taxon_810	0.0207729	0.0445406	0.028169
61592	137732	Corynebacterium_durum	Granulicatella_elegans	0.0281844	0.0339067	0.00861283			143361	1019	Filifactor_alocis	Capnocytophaga_sputigena	0.020776	1.9396	0.000626894
461393	51160	Actinomyces_massiliensis	Treponema_maltophilum	0.0282993	0.209937	0.00886561			712258	860	Desulfobulbus_sp_oral_taxon_041	Fusobacterium_periodonticum	0.0207831	0.0278718	0.000635486
2047	28133	Rothia_dentocariosa	Prevotella_nigrescens	0.0284482	0.153456	0.00541369			35517	194702	Eubacterium_brachy	Cardiobacterium_valvarum	0.0209403	0.991557	0.00431256
539	28137	Eikenella_corrodens	Prevotella_veroralis	0.0284675	0.361826	0.0195198			133926	46124	Olsenella_uli	Granulicatella_adiacens	0.0209478	0.40575	0.0289268
495	712469	Neisseria_elongata	Prevotella_sp_oral_taxon_473	0.0285555	0.25204	0.0402091			712258	192066	Desulfobulbus_sp_oral_taxon_041	Neisseria_unclassified	0.0210811	2.30167	0.019802
43768	192066	Corynebacterium_matruchotii	Neisseria_unclassified	0.0287395	0.788409	0.0328839			47671	181487	Lautropia_mirabilis	Actinomyces_cardiffensis	0.0210941	0.261018	0.00166251
544580	1588755	Actinomyces_oris	Parvimonas_unclassified	0.0287903	1.62761	0.00640384			47671	2049041	Lautropia_mirabilis	Slackia_unclassified	0.0211361	0.0584351	0.0023367
172042	76122	Rothia_aeria	Alloprevotella_tannerae	0.0288478	4.51077	0.0417362			133926	61592	Olsenella_uli	Corynebacterium_durum	0.0211458	0.939438	0.000741997
706438	633701	Actinomyces_sp_oral_taxon_171	Prevotella_saccharolytica	0.0288783	0.107023	0.0204625			495	712391	Neisseria_elongata	Mitsuokella_unclassified	0.0211612	0.0511874	0.0122835
544580	33033	Actinomyces_oris	Parvimonas_micra	0.0289762	0.299489	0.0124456			143361	712359	Filifactor_alocis	Leptotrichia_sp_oral_taxon_215	0.021167	0.355732	0.0130056
1305	35517	Streptococcus_sanguinis	Eubacterium_brachy	0.0289812	1.82779	0.00930093			47671	66851	Lautropia_mirabilis	Methanobrevibacter_smithii	0.0212597	0.02671	0.0357654
172042	28133	Rothia_aeria	Prevotella_nigrescens	0.0290271	0.631728	0.00643151			2173	46125	Methanobrevibacter_unclassified	Abiotrophia_defectiva	0.0213505	0.127518	0.0116401
1655	712359	Actinomyces_naeslundii	Leptotrichia_sp_oral_taxon_215	0.0292135	0.788049	0.0320718			53418	61592	Treponema_lecithinolyticum	Corynebacterium_durum	0.0213634	0.444041	0
68892	199	Streptococcus_infantis	Campylobacter_concisus	0.0292209	1.09959	0.0459137			204	407975	Campylobacter_showae	Prevotella_pleuritidis	0.0213823	0.0761291	0.00430905
2047	69823	Rothia_dentocariosa	Selenomonas_sputigena	0.0293437	0.00448755	0.0368189			495	53418	Neisseria_elongata	Treponema_lecithinolyticum	0.0213824	0.378762	0
544580	671218	Actinomyces_oris	Alloprevotella_rava	0.0293516	0.227551	0.0179953			53418	712401	Treponema_lecithinolyticum	Neisseria_sp_oral_taxon_020	0.0214083	0.298957	0.0455581
1305	76122	Streptococcus_sanguinis	Alloprevotella_tannerae	0.0295247	5.32273	0.029703			51160	712359	Treponema_maltophilum	Leptotrichia_sp_oral_taxon_215	0.0214343	0.604701	0.000291971
729	218538	Haemophilus_parainfluenzae	Dialister_invisus	0.0297745	0.13653	0.0438596			1017	2049041	Capnocytophaga_gingivalis	Slackia_unclassified	0.0214669	0.0968785	0.0020574
467210	496	Lachnoanaerobaculum_saburreum	Neisseria_macacae	0.0298085	2.22204	0.0351			46124	84109	Granulicatella_adiacens	Slackia_exigua	0.0214839	0.768282	0.00247244
544580	712469	Actinomyces_oris	Prevotella_sp_oral_taxon_473	0.0299564	0.352154	0.0152695			495	66851	Neisseria_elongata	Methanobrevibacter_smithii	0.0215983	0.177425	0.0114784
461393	33033	Actinomyces_massiliensis	Parvimonas_micra	0.0300675	0.052899	0.0415628			28112	496	Tannerella_forsythia	Neisseria_macacae	0.0216839	0.131138	0
505	1379	Kingella_oralis	Gemella_haemolysans	0.0302121	0.362723	0.0184094			496	712391	Neisseria_macacae	Mitsuokella_unclassified	0.0217405	0.0709055	0.0180083
1655	33033	Actinomyces_naeslundii	Parvimonas_micra	0.0302999	0.472698	0.00119409			496	66851	Neisseria_macacae	Methanobrevibacter_smithii	0.0217463	0.308509	0.0147167
28136	496	Prevotella_oulorum	Neisseria_macacae	0.0303877	2.70605	0.02096			53418	739	Treponema_lecithinolyticum	Aggregatibacter_segnis	0.021792	0.25271	0
1305	28112	Streptococcus_sanguinis	Tannerella_forsythia	0.0307583	1.04971	0.00811705			158	487	Treponema_denticola	Neisseria_meningitidis	0.0218183	0.0450425	0.00311777
1305	53418	Streptococcus_sanguinis	Treponema_lecithinolyticum	0.0310196	1.45883	0.0173551			158	706435	Treponema_denticola	Capnocytophaga_sp_oral_taxon_329	0.0220289	0.153078	0.033456
729	199	Haemophilus_parainfluenzae	Campylobacter_concisus	0.0310707	0.00978688	0.0351989			46124	69823	Granulicatella_adiacens	Selenomonas_sputigena	0.0221253	0.300217	0.0486855
47671	157688	Lautropia_mirabilis	Leptotrichia_hofstadii	0.0313408	0.0511686	0.0259134			46125	133926	Abiotrophia_defectiva	Olsenella_uli	0.0221865	0.355459	0.00200823
712888	447455	Actinobaculum_sp_oral_taxon_183	candidate_division_TM7_single_cell_isolate_TM7b	0.031393	0.983135	0.0211282			46124	2049041	Granulicatella_adiacens	Slackia_unclassified	0.0222291	1.09581	0.0192086
46124	52768	Granulicatella_adiacens	Actinomyces_georgiae	0.031581	0.709235	0.0300933			53418	31973	Treponema_lecithinolyticum	Eggerthia_catenaformis	0.0223519	0.0897152	0.0150921
2718	340486	Cardiobacterium_hominis	Candidatus_Prevotella_conceptionensis	0.0316245	0.146262	0.0235239			192066	43995	Neisseria_unclassified	Johnsonella_ignava	0.0223762	0.0281085	0.0298775
2047	218538	Rothia_dentocariosa	Dialister_invisus	0.0316376	0.163567	0.0221779			143361	860	Filifactor_alocis	Fusobacterium_periodonticum	0.0224565	0.164918	0.000720832
461393	1379	Actinomyces_massiliensis	Gemella_haemolysans	0.0317008	0.165382	0.0456413			638849	1018	Pyramidobacter_piscolens	Capnocytophaga_ochracea	0.0225289	0.505721	0.0136949
544580	710239	Actinomyces_oris	Capnocytophaga_sp_oral_taxon_338	0.0317471	0.634374	0.00897811			936375	45634	Mogibacterium_sp_CM50	Streptococcus_cristatus	0.0226016	0.0361852	0.00769387
712888	1239792	Actinobaculum_sp_oral_taxon_183	Streptococcus_mitis_oralis_pneumoniae	0.031808	0.0749752	0.0158128			46125	181487	Abiotrophia_defectiva	Actinomyces_cardiffensis	0.0227118	0.427256	0.000642096
496	40542	Neisseria_macacae	Leptotrichia_buccalis	0.0321336	0.727469	0.0468604			1302	28124	Streptococcus_gordonii	Porphyromonas_endodontalis	0.0227724	0.521453	0.0102533
28135	68892	Prevotella_oris	Streptococcus_infantis	0.0324379	0.0309163	0.036049			47671	53418	Lautropia_mirabilis	Treponema_lecithinolyticum	0.0227748	0.101145	0.000149611
2718	1588755	Cardiobacterium_hominis	Parvimonas_unclassified	0.0325914	0.176508	0.0331895			51123	45242	Eubacterium_saphenum	Capnocytophaga_granulosa	0.0229225	0.402997	0.00947282
2718	137732	Cardiobacterium_hominis	Granulicatella_elegans	0.0326373	0.0103143	0.0212766			45634	28124	Streptococcus_cristatus	Porphyromonas_endodontalis	0.0229829	1.08735	0.0485673
41976	46125	Porphyromonas_catoniae	Abiotrophia_defectiva	0.0329711	0.598761	0.0241955			53419	712359	Treponema_socranskii	Leptotrichia_sp_oral_taxon_215	0.0230015	0.38565	0.000928601
851	192066	Fusobacterium_nucleatum	Neisseria_unclassified	0.0330961	5.79896	0.0356379			837	1018	Porphyromonas_gingivalis	Capnocytophaga_ochracea	0.0232788	0.0740393	0.000109733
461393	69823	Actinomyces_massiliensis	Selenomonas_sputigena	0.0332731	0.0486005	0.0259			45242	76860	Capnocytophaga_granulosa	Streptococcus_constellatus	0.023357	0.195931	0.0299133
544581	51160	Actinomyces_johnsonii	Treponema_maltophilum	0.0333201	0.632721	0.018305			712258	633701	Desulfobulbus_sp_oral_taxon_041	Prevotella_saccharolytica	0.0233621	0.12383	0.0475511
1305	53419	Streptococcus_sanguinis	Treponema_socranskii	0.033415	0.76838	0.00302115			651822	712438	Fretibacterium_fastidiosum	Porphyromonas_sp_oral_taxon_279	0.0233673	0.148937	0.00992606
1017	43997	Capnocytophaga_gingivalis	Catonella_morbi	0.0334594	0.293437	0.0435161			28112	61592	Tannerella_forsythia	Corynebacterium_durum	0.0235181	0.0529628	0
47671	45634	Lautropia_mirabilis	Streptococcus_cristatus	0.0338244	0.0886476	0.00624371			51123	502	Eubacterium_saphenum	Kingella_denitrificans	0.0236091	0.0776993	0
1305	157692	Streptococcus_sanguinis	Leptotrichia_goodfellowii	0.0338309	0.092838	0.0248633			651822	633701	Fretibacterium_fastidiosum	Prevotella_saccharolytica	0.0236383	0.468108	0.0115327
104608	135082	Leptotrichia_unclassified	Selenomonas_infelix	0.0338321	0.00861912	0.0489716			837	340486	Porphyromonas_gingivalis	Candidatus_Prevotella_conceptionensis	0.0238387	0.0476822	0.00511483
496	712391	Neisseria_macacae	Mitsuokella_unclassified	0.0338884	0.0751992	0.0330033			181487	544580	Actinomyces_cardiffensis	Actinomyces_oris	0.023888	0.308282	0.0238892
2718	46125	Cardiobacterium_hominis	Abiotrophia_defectiva	0.0339557	0.409602	0.0488281			35517	1302	Eubacterium_brachy	Streptococcus_gordonii	0.0240346	0.211556	0
29466	495	Veillonella_parvula	Neisseria_elongata	0.0341461	0.810718	0.00507357			192066	69823	Neisseria_unclassified	Selenomonas_sputigena	0.0241531	0.00293981	0.0387898
544581	69823	Actinomyces_johnsonii	Selenomonas_sputigena	0.0347191	0.133326	0.0415973			1305	143361	Streptococcus_sanguinis	Filifactor_alocis	0.0241653	0.131901	0
539	156456	Eikenella_corrodens	Anaeroglobus_geminatus	0.0350268	4.42345	0.0263644			53419	641148	Treponema_socranskii	Neisseria_sp_oral_taxon_014	0.0242816	0.869304	0.00730219
1655	1318	Actinomyces_naeslundii	Streptococcus_parasanguinis	0.0351388	0.190552	0.00542768			712258	490	Desulfobulbus_sp_oral_taxon_041	Neisseria_sicca	0.0243478	0.571615	0
1305	33033	Streptococcus_sanguinis	Parvimonas_micra	0.0352556	0.118044	0.00363563			706435	84109	Capnocytophaga_sp_oral_taxon_329	Slackia_exigua	0.0243619	0.238063	0.000513769
495	467210	Neisseria_elongata	Lachnoanaerobaculum_saburreum	0.035266	0.248069	0.00911946			84109	544580	Slackia_exigua	Actinomyces_oris	0.0243717	0.827799	0.00282628
1305	157687	Streptococcus_sanguinis	Leptotrichia_wadei	0.0353219	0.165524	0.0142653			496	2049041	Neisseria_macacae	Slackia_unclassified	0.0244328	0.321937	0.000811124
706435	732	Capnocytophaga_sp_oral_taxon_329	Aggregatibacter_aphrophilus	0.0361436	5.37545	0.03885			837	1655	Porphyromonas_gingivalis	Actinomyces_naeslundii	0.0244675	0.0483875	0.030525
1017	407975	Capnocytophaga_gingivalis	Prevotella_pleuritidis	0.0362286	1.11869	0.0224669			113287	29391	Pseudoramibacter_alactolyticus	Gemella_morbillorum	0.024811	3.01248	0.0268817
495	199	Neisseria_elongata	Campylobacter_concisus	0.0366451	0.0225402	0.031837			651822	485	Fretibacterium_fastidiosum	Neisseria_gonorrhoeae	0.0248348	0.0526751	0.0166362
461393	137732	Actinomyces_massiliensis	Granulicatella_elegans	0.0368731	0.0227041	0.0477099			51123	495	Eubacterium_saphenum	Neisseria_elongata	0.0248797	0.26193	0
1655	28112	Actinomyces_naeslundii	Tannerella_forsythia	0.0368896	1.40365	0.0093873			35517	45634	Eubacterium_brachy	Streptococcus_cristatus	0.0248953	0.11303	0.000121197
467210	68892	Lachnoanaerobaculum_saburreum	Streptococcus_infantis	0.0368922	0.0656857	0.0464468			739	28124	Aggregatibacter_segnis	Porphyromonas_endodontalis	0.0249126	0.351141	0.0481
712888	447456	Actinobaculum_sp_oral_taxon_183	candidate_division_TM7_single_cell_isolate_TM7c	0.0372106	0.283021	0.0178094			651822	716863	Fretibacterium_fastidiosum	Riemerella_unclassified	0.0249479	0.102785	0
633701	68892	Prevotella_saccharolytica	Streptococcus_infantis	0.037381	0.121955	0.0174064			192066	172042	Neisseria_unclassified	Rothia_aeria	0.0251589	0.199748	0.0438404
461393	1239792	Actinomyces_massiliensis	Streptococcus_mitis_oralis_pneumoniae	0.0375562	0.111795	0.0110779			28112	575593	Tannerella_forsythia	Lachnospiraceae_oral_taxon_107	0.0251645	0.0661276	0.000330724
461393	340486	Actinomyces_massiliensis	Candidatus_Prevotella_conceptionensis	0.037612	0.753048	0.0486855			28112	544580	Tannerella_forsythia	Actinomyces_oris	0.0252	0.0501325	0.000653666
39498	68892	Eubacterium_yurii	Streptococcus_infantis	0.0378344	0.232255	0.0315457			936375	840	Mogibacterium_sp_CM50	Prevotella_loescheii	0.0252842	0.147905	0.0488998
1305	82203	Streptococcus_sanguinis	Centipeda_periodontii	0.0381731	0.0328883	0.0195848			46125	66851	Abiotrophia_defectiva	Methanobrevibacter_smithii	0.0255493	0.144041	0.0296912
1017	53418	Capnocytophaga_gingivalis	Treponema_lecithinolyticum	0.0382707	0.618008	0.0458926			53418	484	Treponema_lecithinolyticum	Neisseria_flavescens	0.0255915	0.128928	0.00370523
61592	710239	Corynebacterium_durum	Capnocytophaga_sp_oral_taxon_338	0.0388807	0.220957	0.0392619			51123	575593	Eubacterium_saphenum	Lachnospiraceae_oral_taxon_107	0.0257181	0.0751245	0.000104373
1305	58231	Streptococcus_sanguinis	Treponema_medium	0.0389984	0.777468	0.00180261			1305	651822	Streptococcus_sanguinis	Fretibacterium_fastidiosum	0.0258355	0.322307	0
495	157688	Neisseria_elongata	Leptotrichia_hofstadii	0.0390068	0.0873542	0.0294985			651822	45242	Fretibacterium_fastidiosum	Capnocytophaga_granulosa	0.0259188	1.20664	0.00220034
172042	40542	Rothia_aeria	Leptotrichia_buccalis	0.0394783	0.023427	0.0277701			28112	46125	Tannerella_forsythia	Abiotrophia_defectiva	0.0259413	0.152015	0
1656	82203	Actinomyces_viscosus	Centipeda_periodontii	0.0397824	0.0879307	0.0413565			638849	28131	Pyramidobacter_piscolens	Prevotella_intermedia	0.0259521	0.183781	0.039185
1926307	135083	Veillonella_unclassified	Selenomonas_noxia	0.0403639	0.268307	0.0443066			46125	84109	Abiotrophia_defectiva	Slackia_exigua	0.0259543	0.361783	0
2047	575593	Rothia_dentocariosa	Lachnospiraceae_oral_taxon_107	0.0409288	0.0177015	0.04095			143361	502	Filifactor_alocis	Kingella_denitrificans	0.0260034	0.568471	0
712117	28136	Actinomyces_sp_oral_taxon_170	Prevotella_oulorum	0.0412556	0.403483	0.048216			712258	539	Desulfobulbus_sp_oral_taxon_041	Eikenella_corrodens	0.0260334	0.12309	0.0012605
1655	1379	Actinomyces_naeslundii	Gemella_haemolysans	0.0414975	1.38255	0.00465215			651822	157688	Fretibacterium_fastidiosum	Leptotrichia_hofstadii	0.0260602	0.127186	0.0174064
1655	1588755	Actinomyces_naeslundii	Parvimonas_unclassified	0.0415225	1.11125	0.00308854			46125	2049041	Abiotrophia_defectiva	Slackia_unclassified	0.0261732	0.355081	0.00243632
505	710239	Kingella_oralis	Capnocytophaga_sp_oral_taxon_338	0.0415329	0.243987	0.0373413			143361	716863	Filifactor_alocis	Riemerella_unclassified	0.0261901	0.285152	0
46124	1288391	Granulicatella_adiacens	Actinomyces_timonensis	0.0422774	0.788278	0.0434405			651591	1660	Bacteroidetes_bacterium_oral_taxon_272	Actinomyces_odontolyticus	0.0261919	0.0514278	0.0332889
824	726	Campylobacter_gracilis	Haemophilus_haemolyticus	0.0423678	0.128712	0.0233046			66851	487	Methanobrevibacter_smithii	Neisseria_meningitidis	0.0262409	0.512347	0.0452284
544581	739	Actinomyces_johnsonii	Aggregatibacter_segnis	0.0423923	2.98569	0.0459982			53418	487	Treponema_lecithinolyticum	Neisseria_meningitidis	0.0263442	0.187231	0.019802
204	82203	Campylobacter_showae	Centipeda_periodontii	0.0425829	0.127007	0.047619			837	43995	Porphyromonas_gingivalis	Johnsonella_ignava	0.0264379	0.235952	0.0351494
729	28136	Haemophilus_parainfluenzae	Prevotella_oulorum	0.0431219	0.086326	0.0356761			51160	1660	Treponema_maltophilum	Actinomyces_odontolyticus	0.0265352	0.10923	0.019802
712117	439703	Actinomyces_sp_oral_taxon_170	Prevotella_maculosa	0.0436282	0.337326	0.0155304			158	739	Treponema_denticola	Aggregatibacter_segnis	0.0265829	0.0383466	0.00929387
68892	135082	Streptococcus_infantis	Selenomonas_infelix	0.0438125	0.959962	0.0187688			58231	1227265	Treponema_medium	Capnocytophaga_sp_oral_taxon_863	0.0266804	5.50277	0.0452284
505	39498	Kingella_oralis	Eubacterium_yurii	0.0441377	0.42536	0.00134261			651822	729	Fretibacterium_fastidiosum	Haemophilus_parainfluenzae	0.0266984	0.299825	0.000240645
1305	1588755	Streptococcus_sanguinis	Parvimonas_unclassified	0.0442538	0.277506	0.0067357			35517	2718	Eubacterium_brachy	Cardiobacterium_hominis	0.0267257	0.631661	0.00333772
505	726	Kingella_oralis	Haemophilus_haemolyticus	0.0442804	0.174965	0.0405515			53418	712158	Treponema_lecithinolyticum	Atopobium_sp_oral_taxon_810	0.0267954	0.0694835	0.00152053
44737	1382	Capnocytophaga_unclassified	Atopobium_parvulum	0.04443	0.0962606	0.022899			181487	716863	Actinomyces_cardiffensis	Riemerella_unclassified	0.0268891	0.390017	0.0176772
41976	726	Porphyromonas_catoniae	Haemophilus_haemolyticus	0.0445294	0.0728854	0.0455166			490	69823	Neisseria_sicca	Selenomonas_sputigena	0.0268892	0.00921933	0.0305344
172042	51160	Rothia_aeria	Treponema_maltophilum	0.0452963	0.364057	0.0481464			51123	47671	Eubacterium_saphenum	Lautropia_mirabilis	0.0269981	0.980869	0
505	137732	Kingella_oralis	Granulicatella_elegans	0.0453963	0.0732418	0.0443459			2173	1655	Methanobrevibacter_unclassified	Actinomyces_naeslundii	0.0270327	0.00945489	0.0368868
544580	1338	Actinomyces_oris	Streptococcus_intermedius	0.0459173	0.471461	0.011632			51123	706435	Eubacterium_saphenum	Capnocytophaga_sp_oral_taxon_329	0.0270733	0.114089	0
544580	69710	Actinomyces_oris	Treponema_vincentii	0.0461199	0.272632	0.0340483			158	39498	Treponema_denticola	Eubacterium_yurii	0.0271077	0.307831	0
2047	712391	Rothia_dentocariosa	Mitsuokella_unclassified	0.0461439	0.0127301	0.0397298			706435	2049041	Capnocytophaga_sp_oral_taxon_329	Slackia_unclassified	0.0272443	0.277614	0.0143102
544580	218538	Actinomyces_oris	Dialister_invisus	0.0462274	0.65547	0.0282965			652708	485	Bacteroidetes_oral_taxon_274	Neisseria_gonorrhoeae	0.0272469	0.0308101	0.0423191
2047	439703	Rothia_dentocariosa	Prevotella_maculosa	0.0466115	0.0289825	0.00243283			53418	496	Treponema_lecithinolyticum	Neisseria_macacae	0.0272718	1.19961	0
29466	461393	Veillonella_parvula	Actinomyces_massiliensis	0.046639	0.343512	0.0331455			35517	575593	Eubacterium_brachy	Lachnospiraceae_oral_taxon_107	0.0272867	0.154823	0.00820164
633701	496	Prevotella_saccharolytica	Neisseria_macacae	0.0471331	1.50988	0.033389			113287	739	Pseudoramibacter_alactolyticus	Aggregatibacter_segnis	0.0272895	0.287073	0.019802
43768	1379	Corynebacterium_matruchotii	Gemella_haemolysans	0.0473039	0.0250937	0.0312207			192066	651822	Neisseria_unclassified	Fretibacterium_fastidiosum	0.0274494	0.103988	0
1018	68892	Capnocytophaga_ochracea	Streptococcus_infantis	0.0475576	0.45743	0.0190331			739	66851	Aggregatibacter_segnis	Methanobrevibacter_smithii	0.0275911	1.15358	0.0400802
461393	28135	Actinomyces_massiliensis	Prevotella_oris	0.0477032	0.318469	0.0310078			712258	40542	Desulfobulbus_sp_oral_taxon_041	Leptotrichia_buccalis	0.0276484	0.0575198	0.0102923
1655	671218	Actinomyces_naeslundii	Alloprevotella_rava	0.0477914	0.195995	0.0136799			53419	1660	Treponema_socranskii	Actinomyces_odontolyticus	0.027654	0.0724788	0.000540541
729	45634	Haemophilus_parainfluenzae	Streptococcus_cristatus	0.0481102	0.0629496	0.0260417			47671	143361	Lautropia_mirabilis	Filifactor_alocis	0.027659	0.139345	0
1305	1383	Streptococcus_sanguinis	Atopobium_rimae	0.0490071	0.12066	0.0237869			46125	69823	Abiotrophia_defectiva	Selenomonas_sputigena	0.0277268	0.0328804	0.0175408
2047	28136	Rothia_dentocariosa	Prevotella_oulorum	0.0496081	0.0634455	0.0445434			28112	2718	Tannerella_forsythia	Cardiobacterium_hominis	0.0277961	0.0970472	0
41976	68892	Porphyromonas_catoniae	Streptococcus_infantis	0.0516184	0.0522332	0.00702106			2173	487	Methanobrevibacter_unclassified	Neisseria_meningitidis	0.0278135	0.00901601	0.0439367
1655	712469	Actinomyces_naeslundii	Prevotella_sp_oral_taxon_473	0.0519203	1.28167	0.0148192			35517	487	Eubacterium_brachy	Neisseria_meningitidis	0.0278811	0.0576266	0.00186145
824	68892	Campylobacter_gracilis	Streptococcus_infantis	0.0521402	0.0407714	0.0059602			712258	1019	Desulfobulbus_sp_oral_taxon_041	Capnocytophaga_sputigena	0.0278884	0.103949	0.00235342
2047	824	Rothia_dentocariosa	Campylobacter_gracilis	0.0532741	0.0739027	0.00103681			651822	860	Fretibacterium_fastidiosum	Fusobacterium_periodonticum	0.0279874	0.127919	0.000596303
2718	1302	Cardiobacterium_hominis	Streptococcus_gordonii	0.0536756	0.0670223	0.0268745			113287	840	Pseudoramibacter_alactolyticus	Prevotella_loescheii	0.0280413	0.345475	0.000357441
1305	575593	Streptococcus_sanguinis	Lachnospiraceae_oral_taxon_107	0.0538964	0.036249	0.0010603			51123	46125	Eubacterium_saphenum	Abiotrophia_defectiva	0.0280433	0.277273	0
1305	69710	Streptococcus_sanguinis	Treponema_vincentii	0.0542854	0.100697	0.00793571			35517	484	Eubacterium_brachy	Neisseria_flavescens	0.0280485	0.0443639	0.0132626
43768	137732	Corynebacterium_matruchotii	Granulicatella_elegans	0.054803	0.00554426	0.026448			46124	340486	Granulicatella_adiacens	Candidatus_Prevotella_conceptionensis	0.028184	0.187652	0.0327332
439703	68892	Prevotella_maculosa	Streptococcus_infantis	0.0552836	0.240883	0.0158604			840	133926	Prevotella_loescheii	Olsenella_uli	0.0283762	0.776703	0.014806
61592	39498	Corynebacterium_durum	Eubacterium_yurii	0.0555512	0.073998	0.0270051			113287	544580	Pseudoramibacter_alactolyticus	Actinomyces_oris	0.0284179	0.0631893	0.0168691
461393	28136	Actinomyces_massiliensis	Prevotella_oulorum	0.0560761	0.0972105	0.0293341			203	712359	Campylobacter_rectus	Leptotrichia_sp_oral_taxon_215	0.0285296	0.203345	0.00396301
28135	544581	Prevotella_oris	Actinomyces_johnsonii	0.0565376	0.293769	0.0386997			651591	2042683	Bacteroidetes_bacterium_oral_taxon_272	Olsenella_unclassified	0.0285443	0.0515231	0.0234742
544580	28133	Actinomyces_oris	Prevotella_nigrescens	0.0571715	1.31913	0.0402253			936375	44737	Mogibacterium_sp_CM50	Capnocytophaga_unclassified	0.0285672	0.409227	0.0306748
43768	710239	Corynebacterium_matruchotii	Capnocytophaga_sp_oral_taxon_338	0.057671	0.0323462	0.0404531			837	1302	Porphyromonas_gingivalis	Streptococcus_gordonii	0.0285974	0.0671843	0.00935708
1655	137732	Actinomyces_naeslundii	Granulicatella_elegans	0.0591896	0.0521379	0.018474			51123	712401	Eubacterium_saphenum	Neisseria_sp_oral_taxon_020	0.0286836	0.0147366	0.0393856
729	135082	Haemophilus_parainfluenzae	Selenomonas_infelix	0.0609472	0.0120144	0.0444642			44737	35517	Capnocytophaga_unclassified	Eubacterium_brachy	0.0287419	0.403406	0.000306404
172042	28136	Rothia_aeria	Prevotella_oulorum	0.0612532	0.0896503	0.043592			651591	447455	Bacteroidetes_bacterium_oral_taxon_272	candidate_division_TM7_single_cell_isolate_TM7b	0.0288282	1.89429	0.00880264
43768	1239792	Corynebacterium_matruchotii	Streptococcus_mitis_oralis_pneumoniae	0.0614067	0.0783014	0.0219974			53418	194702	Treponema_lecithinolyticum	Cardiobacterium_valvarum	0.0289159	1.33593	0.00704296
2047	41976	Rothia_dentocariosa	Porphyromonas_catoniae	0.0618455	0.145724	0.00580732			651822	502	Fretibacterium_fastidiosum	Kingella_denitrificans	0.0294141	0.232643	0
41976	1302	Porphyromonas_catoniae	Streptococcus_gordonii	0.0621465	0.112086	0.0471476			1018	31973	Capnocytophaga_ochracea	Eggerthia_catenaformis	0.0295652	0.65377	0.0496524
61592	1926307	Corynebacterium_durum	Veillonella_unclassified	0.0638962	1.85666	0.00800324			1017	69823	Capnocytophaga_gingivalis	Selenomonas_sputigena	0.0295694	0.0127045	0.048216
2718	68892	Cardiobacterium_hominis	Streptococcus_infantis	0.0647864	0.0642115	0.0263644			496	69823	Neisseria_macacae	Selenomonas_sputigena	0.0296453	0.0640112	0.0126791
544580	1018	Actinomyces_oris	Capnocytophaga_ochracea	0.0650005	0.125945	0.00139455			181487	840	Actinomyces_cardiffensis	Prevotella_loescheii	0.0296493	0.857426	0.00647282
1017	58231	Capnocytophaga_gingivalis	Treponema_medium	0.0657573	0.436627	0.0398406			1019	33033	Capnocytophaga_sputigena	Parvimonas_micra	0.029727	0.28684	0.0315159
76122	204	Alloprevotella_tannerae	Campylobacter_showae	0.0668516	0.309035	0.0340483			39498	28124	Eubacterium_yurii	Porphyromonas_endodontalis	0.0307379	0.135705	0.0242777
1655	726	Actinomyces_naeslundii	Haemophilus_haemolyticus	0.0675973	0.388056	0.025355			651822	46125	Fretibacterium_fastidiosum	Abiotrophia_defectiva	0.030775	1.14061	0
1017	51160	Capnocytophaga_gingivalis	Treponema_maltophilum	0.068074	0.368508	0.0198965			2173	739	Methanobrevibacter_unclassified	Aggregatibacter_segnis	0.0308238	0.0214186	0.0415973
729	824	Haemophilus_parainfluenzae	Campylobacter_gracilis	0.0684526	0.184728	0.0288767			712258	43997	Desulfobulbus_sp_oral_taxon_041	Catonella_morbi	0.0309365	0.121682	0.0433651
729	439703	Haemophilus_parainfluenzae	Prevotella_maculosa	0.0688596	0.0352069	0.0473934			651591	45242	Bacteroidetes_bacterium_oral_taxon_272	Capnocytophaga_granulosa	0.0311132	1.12981	0.0222618
43768	28135	Corynebacterium_matruchotii	Prevotella_oris	0.0693949	0.156116	0.0155111			495	84109	Neisseria_elongata	Slackia_exigua	0.0311449	0.0508111	0.000109769
29466	1656	Veillonella_parvula	Actinomyces_viscosus	0.0697866	0.172168	0.0331016			837	104608	Porphyromonas_gingivalis	Leptotrichia_unclassified	0.0313176	0.18137	0.00286169
461393	439703	Actinomyces_massiliensis	Prevotella_maculosa	0.0699317	0.0714603	0.00793731			651591	46124	Bacteroidetes_bacterium_oral_taxon_272	Granulicatella_adiacens	0.0313696	0.349351	0.00182482
61592	633701	Corynebacterium_durum	Prevotella_saccharolytica	0.072736	0.0785933	0.02918			51123	544580	Eubacterium_saphenum	Actinomyces_oris	0.0314527	0.0333016	0.00322483
505	633701	Kingella_oralis	Prevotella_saccharolytica	0.0733853	1.02745	0.0232288			651822	490	Fretibacterium_fastidiosum	Neisseria_sicca	0.0315016	3.37859	0
1305	40542	Streptococcus_sanguinis	Leptotrichia_buccalis	0.0743236	0.0454128	0.0367512			35517	840	Eubacterium_brachy	Prevotella_loescheii	0.0316465	0.454953	0.00550306
135083	1656	Selenomonas_noxia	Actinomyces_viscosus	0.0743719	0.351939	0.0260281			729	76860	Haemophilus_parainfluenzae	Streptococcus_constellatus	0.0317569	0.113675	0.0397141
1305	28135	Streptococcus_sanguinis	Prevotella_oris	0.0745953	0.351626	0.0133351			652708	712359	Bacteroidetes_oral_taxon_274	Leptotrichia_sp_oral_taxon_215	0.0320462	0.19548	0.0413052
157688	716863	Leptotrichia_hofstadii	Riemerella_unclassified	0.0749071	1.20486	0.0356252			143361	495	Filifactor_alocis	Neisseria_elongata	0.0320976	1.91638	0
172042	633701	Rothia_aeria	Prevotella_saccharolytica	0.0750017	0.0406506	0.047259			158	1302863	Treponema_denticola	Streptococcus_oligofermentans	0.0321539	0.0642824	0.0231
61592	1018	Corynebacterium_durum	Capnocytophaga_ochracea	0.07559	0.0634564	0.0167252			35517	39498	Eubacterium_brachy	Eubacterium_yurii	0.0323179	0.940508	0.019802
1017	39498	Capnocytophaga_gingivalis	Eubacterium_yurii	0.0756716	0.238006	0.024426			61592	84109	Corynebacterium_durum	Slackia_exigua	0.0325936	0.44837	0.00196441
1309	204	Streptococcus_mutans	Campylobacter_showae	0.0757695	0.667076	0.0303122			35517	712158	Eubacterium_brachy	Atopobium_sp_oral_taxon_810	0.0327005	0.0802194	0.0268312
1655	58231	Actinomyces_naeslundii	Treponema_medium	0.076946	0.729344	0.036049			143361	46125	Filifactor_alocis	Abiotrophia_defectiva	0.0330194	1.65143	0
1655	739	Actinomyces_naeslundii	Aggregatibacter_segnis	0.0779976	0.737779	0.0351617			203	1660	Campylobacter_rectus	Actinomyces_odontolyticus	0.0330542	0.127577	0.00310777
706438	29391	Actinomyces_sp_oral_taxon_171	Gemella_morbillorum	0.0789074	0.186408	0.0191939			53418	544580	Treponema_lecithinolyticum	Actinomyces_oris	0.0333	0.335669	0.0258331
1305	28136	Streptococcus_sanguinis	Prevotella_oulorum	0.0795195	0.127016	0.00886203			181487	487	Actinomyces_cardiffensis	Neisseria_meningitidis	0.0333092	0.168105	0.010287
44737	1309	Capnocytophaga_unclassified	Streptococcus_mutans	0.0795756	0.579272	0.0050453			712258	1017	Desulfobulbus_sp_oral_taxon_041	Capnocytophaga_gingivalis	0.0333741	0.175698	0.000279994
46124	194702	Granulicatella_adiacens	Cardiobacterium_valvarum	0.0815967	1.34679	0.0190042			712258	706435	Desulfobulbus_sp_oral_taxon_041	Capnocytophaga_sp_oral_taxon_329	0.0334856	0.105191	0
1305	218538	Streptococcus_sanguinis	Dialister_invisus	0.0824	0.230072	0.0434028			2173	28131	Methanobrevibacter_unclassified	Prevotella_intermedia	0.0334946	0.00573483	0.00997381
172042	45634	Rothia_aeria	Streptococcus_cristatus	0.085352	0.0379666	0.0389408			66851	340486	Methanobrevibacter_smithii	Candidatus_Prevotella_conceptionensis	0.0335249	0.718002	0.0488998
43768	51160	Corynebacterium_matruchotii	Treponema_maltophilum	0.0870425	0.0546343	0.0497018			181487	706435	Actinomyces_cardiffensis	Capnocytophaga_sp_oral_taxon_329	0.0335485	1.07815	0.0498008
851	68892	Fusobacterium_nucleatum	Streptococcus_infantis	0.0872687	0.00972312	0.0162681			45242	58231	Capnocytophaga_granulosa	Treponema_medium	0.0336325	0.0283834	0.00751202
1655	69710	Actinomyces_naeslundii	Treponema_vincentii	0.0883567	0.425613	0.0445038			204	28124	Campylobacter_showae	Porphyromonas_endodontalis	0.0337987	0.101832	0.00850681
539	28132	Eikenella_corrodens	Prevotella_melaninogenica	0.0887566	1.19794	0.0408664			53419	46124	Treponema_socranskii	Granulicatella_adiacens	0.033983	0.592226	0
544580	135082	Actinomyces_oris	Selenomonas_infelix	0.089364	0.102219	0.0413052			113287	484	Pseudoramibacter_alactolyticus	Neisseria_flavescens	0.0340151	0.0201184	0.0128899
43768	47671	Corynebacterium_matruchotii	Lautropia_mirabilis	0.0897079	0.128824	0.0167645			51123	40542	Eubacterium_saphenum	Leptotrichia_buccalis	0.0340373	0.274515	0.0355366
712888	45242	Actinobaculum_sp_oral_taxon_183	Capnocytophaga_granulosa	0.0904465	0.100041	0.0455581			66851	28131	Methanobrevibacter_smithii	Prevotella_intermedia	0.0340462	0.312213	0.0183621
447455	1655	candidate_division_TM7_single_cell_isolate_TM7b	Actinomyces_naeslundii	0.0931451	0.308633	0.0216779			51160	46124	Treponema_maltophilum	Granulicatella_adiacens	0.0340505	0.777616	0
204	712117	Campylobacter_showae	Actinomyces_sp_oral_taxon_170	0.0968288	1.24391	0.0272628			47671	651822	Lautropia_mirabilis	Fretibacterium_fastidiosum	0.0340639	0.340496	0
447456	1655	candidate_division_TM7_single_cell_isolate_TM7c	Actinomyces_naeslundii	0.1021	0.300965	0.0231589			53418	45634	Treponema_lecithinolyticum	Streptococcus_cristatus	0.0341609	0.244468	0
544580	824	Actinomyces_oris	Campylobacter_gracilis	0.104522	1.26357	0.023359			43768	133926	Corynebacterium_matruchotii	Olsenella_uli	0.0341735	0.176454	0.0221337
539	671218	Eikenella_corrodens	Alloprevotella_rava	0.10916	0.279689	0.0464684			712258	447455	Desulfobulbus_sp_oral_taxon_041	candidate_division_TM7_single_cell_isolate_TM7b	0.0344086	0.498888	0.0100959
851	544580	Fusobacterium_nucleatum	Actinomyces_oris	0.117505	0.338397	0.00233266			61592	2049041	Corynebacterium_durum	Slackia_unclassified	0.034485	0.33403	0.0223564
41976	505	Porphyromonas_catoniae	Kingella_oralis	0.122107	0.442409	0.0308642			143361	461393	Filifactor_alocis	Actinomyces_massiliensis	0.0345954	1.04496	0.0147798
61592	29391	Corynebacterium_durum	Gemella_morbillorum	0.124603	0.0934157	0.00251509			712258	46124	Desulfobulbus_sp_oral_taxon_041	Granulicatella_adiacens	0.03472	0.0561742	0.00211438
712888	29391	Actinobaculum_sp_oral_taxon_183	Gemella_morbillorum	0.131256	0.0316883	0.0180734			51123	484	Eubacterium_saphenum	Neisseria_flavescens	0.0350128	0.00635639	0.00168741
2718	29391	Cardiobacterium_hominis	Gemella_morbillorum	0.133168	0.0659322	0.00680408			53419	447455	Treponema_socranskii	candidate_division_TM7_single_cell_isolate_TM7b	0.0351194	4.62509	0
495	46124	Neisseria_elongata	Granulicatella_adiacens	0.134027	0.199581	0.0156397			43768	181487	Corynebacterium_matruchotii	Actinomyces_cardiffensis	0.0354828	0.232335	0.011999
716863	135082	Riemerella_unclassified	Selenomonas_infelix	0.140621	0.745811	0.0322893			2173	340486	Methanobrevibacter_unclassified	Candidatus_Prevotella_conceptionensis	0.0357784	0.0131877	0.0438404
45634	716863	Streptococcus_cristatus	Riemerella_unclassified	0.147576	1.07178	0.0368596			43768	113287	Corynebacterium_matruchotii	Pseudoramibacter_alactolyticus	0.0358641	0.828689	0.00101051
851	2718	Fusobacterium_nucleatum	Cardiobacterium_hominis	0.167362	0.576671	0.024432			203	633701	Campylobacter_rectus	Prevotella_saccharolytica	0.0359967	0.603356	0.026137
1926307	539	Veillonella_unclassified	Eikenella_corrodens	0.201988	0.161721	0.00240819			133926	43995	Olsenella_uli	Johnsonella_ignava	0.0360697	0.988159	0.0305998
1655	29391	Actinomyces_naeslundii	Gemella_morbillorum	0.206935	0.250644	0.00391095			51160	447455	Treponema_maltophilum	candidate_division_TM7_single_cell_isolate_TM7b	0.036204	5.54969	0
851	1305	Fusobacterium_nucleatum	Streptococcus_sanguinis	0.217602	0.302946	0.00630621			35517	172042	Eubacterium_brachy	Rothia_aeria	0.0363938	0.670135	0.0138966
44737	1656	Capnocytophaga_unclassified	Actinomyces_viscosus	0.273061	0.300163	0.0486145			143361	706435	Filifactor_alocis	Capnocytophaga_sp_oral_taxon_329	0.036476	0.714949	0
539	46124	Eikenella_corrodens	Granulicatella_adiacens	0.364928	0.413506	0.0076667			143361	484	Filifactor_alocis	Neisseria_flavescens	0.0364941	0.0439258	0.000484848
									712258	61592	Desulfobulbus_sp_oral_taxon_041	Corynebacterium_durum	0.0367861	0.0254725	0
									143361	712401	Filifactor_alocis	Neisseria_sp_oral_taxon_020	0.0367914	0.33395	0.0483559
									651822	41976	Fretibacterium_fastidiosum	Porphyromonas_catoniae	0.0368472	0.182226	0.00768364
									53419	485	Treponema_socranskii	Neisseria_gonorrhoeae	0.0368545	0.0583653	0.0194515
									1588755	46124	Parvimonas_unclassified	Granulicatella_adiacens	0.0370238	0.893337	0.0134753
									495	2049041	Neisseria_elongata	Slackia_unclassified	0.0370717	0.0757254	0.00583032
									712258	41976	Desulfobulbus_sp_oral_taxon_041	Porphyromonas_catoniae	0.0370971	0.0162412	0.0308833
									1305	2049041	Streptococcus_sanguinis	Slackia_unclassified	0.0371375	0.133085	0.0265182
									46124	33033	Granulicatella_adiacens	Parvimonas_micra	0.0372197	0.459538	0.0442282
									35517	204	Eubacterium_brachy	Campylobacter_showae	0.0372305	0.678708	0
									1750	638849	Propionibacterium_propionicum	Pyramidobacter_piscolens	0.0372899	0.0448343	0.0256805
									143361	544580	Filifactor_alocis	Actinomyces_oris	0.0376068	0.186109	0.0022292
									575593	76860	Lachnospiraceae_oral_taxon_107	Streptococcus_constellatus	0.0377463	0.0746353	0.00939109
									936375	204	Mogibacterium_sp_CM50	Campylobacter_showae	0.0379448	0.243613	0.00512663
									51123	461393	Eubacterium_saphenum	Actinomyces_massiliensis	0.0380994	0.484404	0.0480077
									84109	484	Slackia_exigua	Neisseria_flavescens	0.0381096	0.447012	0.0192976
									203	46124	Campylobacter_rectus	Granulicatella_adiacens	0.0383402	0.650728	0
									113287	45634	Pseudoramibacter_alactolyticus	Streptococcus_cristatus	0.0384586	0.0883246	0.00123208
									51123	712158	Eubacterium_saphenum	Atopobium_sp_oral_taxon_810	0.0386695	0.0127998	0.00254168
									33033	716863	Parvimonas_micra	Riemerella_unclassified	0.0387937	0.730055	0.0190585
									58231	1660	Treponema_medium	Actinomyces_odontolyticus	0.0389023	2.1919	0.0458295
									44737	113287	Capnocytophaga_unclassified	Pseudoramibacter_alactolyticus	0.0389611	0.629859	0.00137829
									1018	1288391	Capnocytophaga_ochracea	Actinomyces_timonensis	0.0390892	1.79288	0.0215193
									712258	484	Desulfobulbus_sp_oral_taxon_041	Neisseria_flavescens	0.0391135	0.0144793	0.00148936
									1305	84109	Streptococcus_sanguinis	Slackia_exigua	0.0393513	0.067594	0.00471888
									53419	157688	Treponema_socranskii	Leptotrichia_hofstadii	0.039583	0.386254	0.0148148
									53418	575593	Treponema_lecithinolyticum	Lachnospiraceae_oral_taxon_107	0.039735	0.364837	0.0145138
									203	447455	Campylobacter_rectus	candidate_division_TM7_single_cell_isolate_TM7b	0.0399788	2.62345	0.000543257
									51123	487	Eubacterium_saphenum	Neisseria_meningitidis	0.0399955	0.0136247	0.00013468
									143361	575593	Filifactor_alocis	Lachnospiraceae_oral_taxon_107	0.0400085	0.298211	0.029703
									651591	544580	Bacteroidetes_bacterium_oral_taxon_272	Actinomyces_oris	0.0402689	0.135168	0.0161577
									53419	1019	Treponema_socranskii	Capnocytophaga_sputigena	0.0407859	1.02825	0
									651591	729	Bacteroidetes_bacterium_oral_taxon_272	Haemophilus_parainfluenzae	0.040844	0.236461	0.0345781
									28112	840	Tannerella_forsythia	Prevotella_loescheii	0.0409898	0.0765837	0.00128086
									53419	712213	Treponema_socranskii	Capnocytophaga_sp_oral_taxon_332	0.0412055	0.472659	0.029703
									192066	33033	Neisseria_unclassified	Parvimonas_micra	0.0413315	0.0293764	0.031746
									490	33033	Neisseria_sicca	Parvimonas_micra	0.0414217	0.118941	0.0127551
									651822	706435	Fretibacterium_fastidiosum	Capnocytophaga_sp_oral_taxon_329	0.041443	0.541004	0
									53419	712438	Treponema_socranskii	Porphyromonas_sp_oral_taxon_279	0.0415467	0.165023	0.00951999
									51123	840	Eubacterium_saphenum	Prevotella_loescheii	0.0416129	0.0831401	0.000972658
									51160	860	Treponema_maltophilum	Fusobacterium_periodonticum	0.0417475	0.187563	0.000431732
									712258	716863	Desulfobulbus_sp_oral_taxon_041	Riemerella_unclassified	0.0418169	0.0178801	0.00221797
									113287	487	Pseudoramibacter_alactolyticus	Neisseria_meningitidis	0.0419891	0.0475153	0.00653996
									652708	860	Bacteroidetes_oral_taxon_274	Fusobacterium_periodonticum	0.0420853	0.0946971	0.0354108
									28112	194702	Tannerella_forsythia	Cardiobacterium_valvarum	0.0422143	0.126597	0.0200562
									712258	544580	Desulfobulbus_sp_oral_taxon_041	Actinomyces_oris	0.0424113	0.0173441	0.0180832
									53419	860	Treponema_socranskii	Fusobacterium_periodonticum	0.0424394	0.141734	0.000834202
									47671	651591	Lautropia_mirabilis	Bacteroidetes_bacterium_oral_taxon_272	0.042589	0.278718	0.000580248
									840	33033	Prevotella_loescheii	Parvimonas_micra	0.0425993	0.39432	0.0160128
									33033	739	Parvimonas_micra	Aggregatibacter_segnis	0.0426466	0.740218	0.00330371
									652708	638849	Bacteroidetes_oral_taxon_274	Pyramidobacter_piscolens	0.0427628	0.0979795	0.0335683
									51160	641148	Treponema_maltophilum	Neisseria_sp_oral_taxon_014	0.0430465	1.16731	0.0233209
									651822	544580	Fretibacterium_fastidiosum	Actinomyces_oris	0.0430649	0.104295	0.00164204
									28112	1302	Tannerella_forsythia	Streptococcus_gordonii	0.0434106	0.0511194	0
									158	28131	Treponema_denticola	Prevotella_intermedia	0.0435085	0.043856	0.036036
									1750	66851	Propionibacterium_propionicum	Methanobrevibacter_smithii	0.0436132	0.130132	0.00414013
									53419	729	Treponema_socranskii	Haemophilus_parainfluenzae	0.0437187	0.332208	0.000135026
									158	1018	Treponema_denticola	Capnocytophaga_ochracea	0.0437624	0.0535806	0.0340136
									46124	58231	Granulicatella_adiacens	Treponema_medium	0.043806	0.0695315	0.00177305
									104608	66851	Leptotrichia_unclassified	Methanobrevibacter_smithii	0.043895	0.539467	0.041425
									51123	29391	Eubacterium_saphenum	Gemella_morbillorum	0.0444346	0.194409	0.0419111
									651822	484	Fretibacterium_fastidiosum	Neisseria_flavescens	0.0447235	0.0869232	0
									1750	837	Propionibacterium_propionicum	Porphyromonas_gingivalis	0.0448931	1.06866	0.00402145
									53418	840	Treponema_lecithinolyticum	Prevotella_loescheii	0.0449947	0.741664	0.0122115
									2173	1750	Methanobrevibacter_unclassified	Propionibacterium_propionicum	0.0451227	0.163879	0.00224788
									447455	58231	candidate_division_TM7_single_cell_isolate_TM7b	Treponema_medium	0.0452756	0.0221857	0.00930327
									712258	495	Desulfobulbus_sp_oral_taxon_041	Neisseria_elongata	0.0453584	0.224775	0
									44737	133926	Capnocytophaga_unclassified	Olsenella_uli	0.0454234	0.441956	0.0410509
									44737	181487	Capnocytophaga_unclassified	Actinomyces_cardiffensis	0.0456126	0.490687	0.0279018
									113287	712158	Pseudoramibacter_alactolyticus	Atopobium_sp_oral_taxon_810	0.0456846	0.0661434	0.0473934
									53418	1302	Treponema_lecithinolyticum	Streptococcus_gordonii	0.046067	0.516777	0.000102218
									51123	739	Eubacterium_saphenum	Aggregatibacter_segnis	0.0462441	0.0378732	0.019802
									51160	729	Treponema_maltophilum	Haemophilus_parainfluenzae	0.0462543	0.379772	0.000384074
									2173	104608	Methanobrevibacter_unclassified	Leptotrichia_unclassified	0.0462639	0.0374343	0.0363769
									133926	739	Olsenella_uli	Aggregatibacter_segnis	0.0464224	0.216496	0.0462749
									192066	651591	Neisseria_unclassified	Bacteroidetes_bacterium_oral_taxon_272	0.0466988	0.129326	0.00705077
									53418	2718	Treponema_lecithinolyticum	Cardiobacterium_hominis	0.0470857	0.779503	0.0102386
									716863	76860	Riemerella_unclassified	Streptococcus_constellatus	0.0471034	0.212275	0.0246366
									181487	1018	Actinomyces_cardiffensis	Capnocytophaga_ochracea	0.0473003	0.165707	0.00303705
									651822	495	Fretibacterium_fastidiosum	Neisseria_elongata	0.0473441	2.26028	0
									851	713008	Fusobacterium_nucleatum	Parvimonas_sp_oral_taxon_393	0.0473865	0.330856	0.0109218
									447456	35517	candidate_division_TM7_single_cell_isolate_TM7c	Eubacterium_brachy	0.0474516	0.804893	0.0203169
									1305	651591	Streptococcus_sanguinis	Bacteroidetes_bacterium_oral_taxon_272	0.0475357	0.428807	0.0012123
									51160	45242	Treponema_maltophilum	Capnocytophaga_granulosa	0.0475375	1.51443	0.00101978
									651822	29391	Fretibacterium_fastidiosum	Gemella_morbillorum	0.0475811	0.92188	0.00940503
									712258	194702	Desulfobulbus_sp_oral_taxon_041	Cardiobacterium_valvarum	0.0476932	0.0802351	0.0176491
									133926	1302	Olsenella_uli	Streptococcus_gordonii	0.0479959	0.354136	0.0125455
									53419	716863	Treponema_socranskii	Riemerella_unclassified	0.0481145	0.215324	0
									51160	157688	Treponema_maltophilum	Leptotrichia_hofstadii	0.0484584	0.441556	0.0214592
									652708	729	Bacteroidetes_oral_taxon_274	Haemophilus_parainfluenzae	0.048472	0.134476	0.0237192
									652708	192066	Bacteroidetes_oral_taxon_274	Neisseria_unclassified	0.0486162	5.42479	0.00190961
									143361	41976	Filifactor_alocis	Porphyromonas_catoniae	0.0486355	0.234065	0.0441696
									712258	739	Desulfobulbus_sp_oral_taxon_041	Aggregatibacter_segnis	0.048796	0.0299724	0.000111982
									84109	502	Slackia_exigua	Kingella_denitrificans	0.0488638	1.06282	0.0204457
									651822	712401	Fretibacterium_fastidiosum	Neisseria_sp_oral_taxon_020	0.048987	0.212282	0.0447227
									712258	496	Desulfobulbus_sp_oral_taxon_041	Neisseria_macacae	0.0490869	0.0528717	0
									113287	43995	Pseudoramibacter_alactolyticus	Johnsonella_ignava	0.0494883	0.287442	0.0182382
									706435	33033	Capnocytophaga_sp_oral_taxon_329	Parvimonas_micra	0.0496384	0.284075	0.0449843
									143361	840	Filifactor_alocis	Prevotella_loescheii	0.0496943	0.515063	0.000390016
									651822	2718	Fretibacterium_fastidiosum	Cardiobacterium_hominis	0.049898	0.300831	0.019802
									203	860	Campylobacter_rectus	Fusobacterium_periodonticum	0.0498986	0.0952215	0.00720239
									43768	35517	Corynebacterium_matruchotii	Eubacterium_brachy	0.0499395	0.683291	0.0425713
									113287	39498	Pseudoramibacter_alactolyticus	Eubacterium_yurii	0.0499644	0.463883	0.000616967
									651822	575593	Fretibacterium_fastidiosum	Lachnospiraceae_oral_taxon_107	0.0502432	0.167117	0.000582886
									192066	1588755	Neisseria_unclassified	Parvimonas_unclassified	0.0502675	0.0702277	0.0232612
									502	58231	Kingella_denitrificans	Treponema_medium	0.0503599	0.150858	0.000119346
									840	84109	Prevotella_loescheii	Slackia_exigua	0.0508808	0.308123	0.0427533
									2049041	739	Slackia_unclassified	Aggregatibacter_segnis	0.0510207	0.415647	0.0446229
									1305	53419	Streptococcus_sanguinis	Treponema_socranskii	0.051214	0.148562	0
									51123	43768	Eubacterium_saphenum	Corynebacterium_matruchotii	0.0512923	0.45696	0.00104167
									143361	496	Filifactor_alocis	Neisseria_macacae	0.0513566	0.434275	0
									51160	712438	Treponema_maltophilum	Porphyromonas_sp_oral_taxon_279	0.0513743	0.18865	0.0184128
									712258	46125	Desulfobulbus_sp_oral_taxon_041	Abiotrophia_defectiva	0.0515984	0.221001	0.000549652
									51123	496	Eubacterium_saphenum	Neisseria_macacae	0.0517408	0.0712983	0.000345304
									43768	84109	Corynebacterium_matruchotii	Slackia_exigua	0.051748	0.0656141	0.0160128
									35517	1302863	Eubacterium_brachy	Streptococcus_oligofermentans	0.0522174	0.094705	0.0277085
									1588755	66851	Parvimonas_unclassified	Methanobrevibacter_smithii	0.052247	0.385604	0.0432713
									192066	53419	Neisseria_unclassified	Treponema_socranskii	0.0523162	0.0938516	0
									28112	739	Tannerella_forsythia	Aggregatibacter_segnis	0.0523962	0.0432314	0.000509009
									712258	47671	Desulfobulbus_sp_oral_taxon_041	Lautropia_mirabilis	0.05254	0.510868	0.00204388
									53418	796937	Treponema_lecithinolyticum	Peptostreptococcus_stomatis	0.0526932	0.202454	0.00986213
									28112	43768	Tannerella_forsythia	Corynebacterium_matruchotii	0.0528166	0.311589	0.00168545
									44737	53418	Capnocytophaga_unclassified	Treponema_lecithinolyticum	0.0529293	0.27454	0.00452034
									490	1588755	Neisseria_sicca	Parvimonas_unclassified	0.0529654	0.249896	0.0153516
									712258	840	Desulfobulbus_sp_oral_taxon_041	Prevotella_loescheii	0.0532393	0.0477362	0.00356234
									51123	39498	Eubacterium_saphenum	Eubacterium_yurii	0.0534247	0.259802	0
									33033	487	Parvimonas_micra	Neisseria_meningitidis	0.0535252	0.248493	0.0263783
									51160	544580	Treponema_maltophilum	Actinomyces_oris	0.0536378	0.150378	0.00062054
									544580	58231	Actinomyces_oris	Treponema_medium	0.0539162	0.285842	0.0250878
									1305	51160	Streptococcus_sanguinis	Treponema_maltophilum	0.0540824	0.113144	0
									53419	544580	Treponema_socranskii	Actinomyces_oris	0.0540874	0.0922018	0.000516422
									113287	1302863	Pseudoramibacter_alactolyticus	Streptococcus_oligofermentans	0.0540961	0.0679357	0.0133708
									651591	490	Bacteroidetes_bacterium_oral_taxon_272	Neisseria_sicca	0.0543043	2.37509	0.00767134
									51160	1019	Treponema_maltophilum	Capnocytophaga_sputigena	0.0543435	1.49756	0.00020734
									113287	204	Pseudoramibacter_alactolyticus	Campylobacter_showae	0.0543772	0.755865	0
									181487	104608	Actinomyces_cardiffensis	Leptotrichia_unclassified	0.054589	0.594147	0.00996852
									204	53418	Campylobacter_showae	Treponema_lecithinolyticum	0.0549606	0.937056	0
									651591	46125	Bacteroidetes_bacterium_oral_taxon_272	Abiotrophia_defectiva	0.0555447	0.441697	0.00115863
									1305	203	Streptococcus_sanguinis	Campylobacter_rectus	0.0555453	0.138689	0
									1305	76860	Streptococcus_sanguinis	Streptococcus_constellatus	0.055827	0.00369305	0.0139665
									192066	51160	Neisseria_unclassified	Treponema_maltophilum	0.0559326	0.0820972	0
									51123	194702	Eubacterium_saphenum	Cardiobacterium_valvarum	0.0561467	0.133282	0.0471476
									651822	840	Fretibacterium_fastidiosum	Prevotella_loescheii	0.0562545	0.288642	0.000211595
									203	544580	Campylobacter_rectus	Actinomyces_oris	0.0563449	0.0926212	0.00141426
									712258	1305	Desulfobulbus_sp_oral_taxon_041	Streptococcus_sanguinis	0.0563555	0.638475	0.00203811
									1305	58231	Streptococcus_sanguinis	Treponema_medium	0.0564314	0.00626226	0.000510812
									651822	61592	Fretibacterium_fastidiosum	Corynebacterium_durum	0.0564647	0.371444	0.000326158
									2173	204	Methanobrevibacter_unclassified	Campylobacter_showae	0.0564908	0.11267	0.0465116
									203	729	Campylobacter_rectus	Haemophilus_parainfluenzae	0.056717	0.216336	0.00403358
									651822	487	Fretibacterium_fastidiosum	Neisseria_meningitidis	0.0567782	0.0432363	0.000169693
									652708	46124	Bacteroidetes_oral_taxon_274	Granulicatella_adiacens	0.0568377	0.188878	0.0205508
									113287	1302	Pseudoramibacter_alactolyticus	Streptococcus_gordonii	0.0573959	0.12148	0.00360602
									43768	143361	Corynebacterium_matruchotii	Filifactor_alocis	0.0576173	0.45633	0.000277932
									84109	739	Slackia_exigua	Aggregatibacter_segnis	0.0576585	0.6945	0.0135925
									53419	502	Treponema_socranskii	Kingella_denitrificans	0.0581958	0.268469	0
									53419	490	Treponema_socranskii	Neisseria_sicca	0.0582524	4.05084	0
									143361	2718	Filifactor_alocis	Cardiobacterium_hominis	0.0585323	0.531481	0.00124559
									43995	84109	Johnsonella_ignava	Slackia_exigua	0.0586167	0.269192	0.0367512
									651822	1017	Fretibacterium_fastidiosum	Capnocytophaga_gingivalis	0.0586525	2.22523	0.000213904
									143361	61592	Filifactor_alocis	Corynebacterium_durum	0.0589785	0.769817	0.00220906
									39498	53418	Eubacterium_yurii	Treponema_lecithinolyticum	0.0590815	0.792577	0.000884271
									652708	490	Bacteroidetes_oral_taxon_274	Neisseria_sicca	0.0591242	1.34574	0.00242669
									495	33033	Neisseria_elongata	Parvimonas_micra	0.0591617	0.193446	0.00811867
									53419	46125	Treponema_socranskii	Abiotrophia_defectiva	0.0592671	1.25512	0
									46124	824	Granulicatella_adiacens	Campylobacter_gracilis	0.059423	0.330644	0.0267953
									729	58231	Haemophilus_parainfluenzae	Treponema_medium	0.0594796	0.217759	0.0418936
									51123	44737	Eubacterium_saphenum	Capnocytophaga_unclassified	0.0595613	0.399557	0.00171932
									53418	1302863	Treponema_lecithinolyticum	Streptococcus_oligofermentans	0.0595622	0.176475	0.0095038
									51160	502	Treponema_maltophilum	Kingella_denitrificans	0.0596236	0.362373	0
									651822	739	Fretibacterium_fastidiosum	Aggregatibacter_segnis	0.0596283	0.165154	0
									43768	53418	Corynebacterium_matruchotii	Treponema_lecithinolyticum	0.0602528	0.316759	0.0193874
									53419	41976	Treponema_socranskii	Porphyromonas_catoniae	0.0604054	0.240809	0.00970679
									51160	46125	Treponema_maltophilum	Abiotrophia_defectiva	0.0605262	1.64802	0
									47671	51160	Lautropia_mirabilis	Treponema_maltophilum	0.0606323	0.218599	0
									203	502	Campylobacter_rectus	Kingella_denitrificans	0.0606999	0.216101	0
									143361	194702	Filifactor_alocis	Cardiobacterium_valvarum	0.0609827	0.811815	0.0342231
									487	76860	Neisseria_meningitidis	Streptococcus_constellatus	0.0612808	0.652451	0.0318167
									33033	1302863	Parvimonas_micra	Streptococcus_oligofermentans	0.0612931	0.368573	0.0284738
									143361	1017	Filifactor_alocis	Capnocytophaga_gingivalis	0.0613187	4.68658	0.00221194
									133926	1018	Olsenella_uli	Capnocytophaga_ochracea	0.0616591	0.157791	0.0366703
									651822	194702	Fretibacterium_fastidiosum	Cardiobacterium_valvarum	0.0618741	0.446366	0.01374
									53419	706435	Treponema_socranskii	Capnocytophaga_sp_oral_taxon_329	0.0619608	0.714935	0
									51123	45634	Eubacterium_saphenum	Streptococcus_cristatus	0.0621941	0.0167037	0.00421348
									1302	84109	Streptococcus_gordonii	Slackia_exigua	0.0625639	0.532247	0.00563721
									1750	936375	Propionibacterium_propionicum	Mogibacterium_sp_CM50	0.0627047	1.57142	0.0318167
									712258	502	Desulfobulbus_sp_oral_taxon_041	Kingella_denitrificans	0.0627899	0.0458674	0.00736332
									203	46125	Campylobacter_rectus	Abiotrophia_defectiva	0.0628599	2.35305	0
									51160	716863	Treponema_maltophilum	Riemerella_unclassified	0.0629069	0.246712	0
									837	824	Porphyromonas_gingivalis	Campylobacter_gracilis	0.0629609	0.152805	0.0457247
									28112	487	Tannerella_forsythia	Neisseria_meningitidis	0.0629672	0.0104291	0.00872705
									47671	53419	Lautropia_mirabilis	Treponema_socranskii	0.0631554	0.366841	0
									651591	502	Bacteroidetes_bacterium_oral_taxon_272	Kingella_denitrificans	0.0634749	0.167537	0.0131199
									51160	490	Treponema_maltophilum	Neisseria_sicca	0.0635219	4.63082	0
									113287	340486	Pseudoramibacter_alactolyticus	Candidatus_Prevotella_conceptionensis	0.0637568	0.0845907	0.0136724
									51123	61592	Eubacterium_saphenum	Corynebacterium_durum	0.0641005	0.126385	0.0217533
									28112	44737	Tannerella_forsythia	Capnocytophaga_unclassified	0.0644152	0.267723	0.00340347
									143361	712158	Filifactor_alocis	Atopobium_sp_oral_taxon_810	0.0648033	0.0567939	0.0165673
									53419	45242	Treponema_socranskii	Capnocytophaga_granulosa	0.0649846	0.980363	0.00460645
									51123	2718	Eubacterium_saphenum	Cardiobacterium_hominis	0.0649995	0.087257	0.0116144
									1302	2049041	Streptococcus_gordonii	Slackia_unclassified	0.0650165	0.856278	0.0392927
									712258	487	Desulfobulbus_sp_oral_taxon_041	Neisseria_meningitidis	0.0651113	0.00740938	0.00504745
									651822	496	Fretibacterium_fastidiosum	Neisseria_macacae	0.0652635	0.338092	0
									35517	1656	Eubacterium_brachy	Actinomyces_viscosus	0.0664471	0.0358994	0.00448705
									39498	33033	Eubacterium_yurii	Parvimonas_micra	0.066765	0.285528	0.00743943
									651822	712158	Fretibacterium_fastidiosum	Atopobium_sp_oral_taxon_810	0.0668557	0.0318285	0.00810243
									203	45242	Campylobacter_rectus	Capnocytophaga_granulosa	0.067246	1.12084	0.00693594
									651822	43768	Fretibacterium_fastidiosum	Corynebacterium_matruchotii	0.0672666	1.09808	0.000140076
									143361	739	Filifactor_alocis	Aggregatibacter_segnis	0.0673835	0.271801	0.000629525
									651822	44737	Fretibacterium_fastidiosum	Capnocytophaga_unclassified	0.0675911	0.943961	0
									51123	1017	Eubacterium_saphenum	Capnocytophaga_gingivalis	0.068354	0.769426	0.00981571
									113287	104608	Pseudoramibacter_alactolyticus	Leptotrichia_unclassified	0.0690687	0.212463	0.0048353
									143361	487	Filifactor_alocis	Neisseria_meningitidis	0.0695509	0.065565	0.00228833
									712258	575593	Desulfobulbus_sp_oral_taxon_041	Lachnospiraceae_oral_taxon_107	0.06956	0.0308622	0.0304414
									28112	45634	Tannerella_forsythia	Streptococcus_cristatus	0.0699944	0.0429947	0.0167842
									47671	203	Lautropia_mirabilis	Campylobacter_rectus	0.0703602	0.328922	0.019802
									113287	1018	Pseudoramibacter_alactolyticus	Capnocytophaga_ochracea	0.0704318	0.0597607	0.00871327
									35517	1018	Eubacterium_brachy	Capnocytophaga_ochracea	0.0714645	0.111228	0.0376364
									192066	824	Neisseria_unclassified	Campylobacter_gracilis	0.071532	0.0237687	0.0154919
									28112	39498	Tannerella_forsythia	Eubacterium_yurii	0.0717403	0.27499	0.00132122
									181487	28131	Actinomyces_cardiffensis	Prevotella_intermedia	0.0718114	0.0652566	0.0418936
									46125	58231	Abiotrophia_defectiva	Treponema_medium	0.0719442	0.024735	0.000642605
									44737	143361	Capnocytophaga_unclassified	Filifactor_alocis	0.0720896	0.631355	0.00111652
									575593	58231	Lachnospiraceae_oral_taxon_107	Treponema_medium	0.0724714	0.217466	0.0120758
									203	575593	Campylobacter_rectus	Lachnospiraceae_oral_taxon_107	0.0727296	0.133928	0.000266064
									51160	706435	Treponema_maltophilum	Capnocytophaga_sp_oral_taxon_329	0.0730269	1.19221	0
									113287	28131	Pseudoramibacter_alactolyticus	Prevotella_intermedia	0.0737496	0.0183917	0.00692007
									204	2049041	Campylobacter_showae	Slackia_unclassified	0.0748703	0.408569	0.0300391
									712258	44737	Desulfobulbus_sp_oral_taxon_041	Capnocytophaga_unclassified	0.0756293	0.258912	0.00713121
									51160	41976	Treponema_maltophilum	Porphyromonas_catoniae	0.0757076	0.277278	0.0207814
									51123	796937	Eubacterium_saphenum	Peptostreptococcus_stomatis	0.0758564	0.0149557	0.0203583
									28112	1656	Tannerella_forsythia	Actinomyces_viscosus	0.0758767	0.0107277	0
									35517	104608	Eubacterium_brachy	Leptotrichia_unclassified	0.0758986	0.403676	0.0345662
									712258	2718	Desulfobulbus_sp_oral_taxon_041	Cardiobacterium_hominis	0.0760126	0.0454225	0.0304321
									651822	39498	Fretibacterium_fastidiosum	Eubacterium_yurii	0.0766647	0.577941	0
									53419	29391	Treponema_socranskii	Gemella_morbillorum	0.0767072	1.21826	0.0175039
									51123	172042	Eubacterium_saphenum	Rothia_aeria	0.0769234	0.302153	0.0322165
									47671	58231	Lautropia_mirabilis	Treponema_medium	0.0771061	0.00701851	0.00350631
									712258	1302	Desulfobulbus_sp_oral_taxon_041	Streptococcus_gordonii	0.0786896	0.0287586	0.000966184
									53419	575593	Treponema_socranskii	Lachnospiraceae_oral_taxon_107	0.0788567	0.150288	0.000240529
									851	638849	Fusobacterium_nucleatum	Pyramidobacter_piscolens	0.0793659	0.343781	0.00611713
									651591	2718	Bacteroidetes_bacterium_oral_taxon_272	Cardiobacterium_hominis	0.0794568	0.218209	0.0487092
									203	1019	Campylobacter_rectus	Capnocytophaga_sputigena	0.079459	0.900173	0.00852814
									143361	39498	Filifactor_alocis	Eubacterium_yurii	0.0799044	1.32456	0
									39498	76860	Eubacterium_yurii	Streptococcus_constellatus	0.079916	0.0589643	0.0135135
									143361	45634	Filifactor_alocis	Streptococcus_cristatus	0.0808932	0.148873	0.00996076
									51123	340486	Eubacterium_saphenum	Candidatus_Prevotella_conceptionensis	0.0812275	0.0238051	0.00400962
									28112	204	Tannerella_forsythia	Campylobacter_showae	0.0815256	0.190919	0.019802
									712258	43768	Desulfobulbus_sp_oral_taxon_041	Corynebacterium_matruchotii	0.0823771	0.354998	0.0422833
									51160	575593	Treponema_maltophilum	Lachnospiraceae_oral_taxon_107	0.0825431	0.179866	0.000801466
									712258	45634	Desulfobulbus_sp_oral_taxon_041	Streptococcus_cristatus	0.0827032	0.00921446	0.0352485
									51160	712213	Treponema_maltophilum	Capnocytophaga_sp_oral_taxon_332	0.0830743	0.208614	0.00958724
									143361	1302	Filifactor_alocis	Streptococcus_gordonii	0.0835965	0.422406	0.019802
									53419	61592	Treponema_socranskii	Corynebacterium_durum	0.0843662	0.581337	0.000449489
									53419	840	Treponema_socranskii	Prevotella_loescheii	0.084455	0.478234	0.00110914
									28112	1018	Tannerella_forsythia	Capnocytophaga_ochracea	0.0847723	0.0178036	0.00304846
									490	824	Neisseria_sicca	Campylobacter_gracilis	0.0852211	0.0476076	0.0228311
									53419	2718	Treponema_socranskii	Cardiobacterium_hominis	0.0861242	0.44931	0.019802
									203	712213	Campylobacter_rectus	Capnocytophaga_sp_oral_taxon_332	0.0865875	0.620519	0.0235128
									192066	203	Neisseria_unclassified	Campylobacter_rectus	0.0867442	0.14412	0.00122963
									712258	39498	Desulfobulbus_sp_oral_taxon_041	Eubacterium_yurii	0.0869988	0.0805446	0.0014193
									51123	1302	Eubacterium_saphenum	Streptococcus_gordonii	0.0872734	0.106411	0.00210305
									651822	1302	Fretibacterium_fastidiosum	Streptococcus_gordonii	0.0873427	0.236716	0.019802
									51123	1302863	Eubacterium_saphenum	Streptococcus_oligofermentans	0.0873835	0.0188573	0.018843
									51160	29391	Treponema_maltophilum	Gemella_morbillorum	0.0881296	1.56065	0.0350631
									53419	1017	Treponema_socranskii	Capnocytophaga_gingivalis	0.0886855	2.46556	0.029703
									39498	84109	Eubacterium_yurii	Slackia_exigua	0.0887897	0.267229	0.0472144
									203	706435	Campylobacter_rectus	Capnocytophaga_sp_oral_taxon_329	0.0889319	0.852982	0.00229525
									53419	484	Treponema_socranskii	Neisseria_flavescens	0.0891202	0.175204	0.00127226
									203	716863	Campylobacter_rectus	Riemerella_unclassified	0.0920886	0.253195	0.0048726
									53419	194702	Treponema_socranskii	Cardiobacterium_valvarum	0.0929198	0.793665	0.0246305
									203	840	Campylobacter_rectus	Prevotella_loescheii	0.0935088	0.514637	0.00792602
									53419	495	Treponema_socranskii	Neisseria_elongata	0.0937626	2.22345	0
									84109	28131	Slackia_exigua	Prevotella_intermedia	0.0951988	0.408633	0.0462107
									712258	447456	Desulfobulbus_sp_oral_taxon_041	candidate_division_TM7_single_cell_isolate_TM7c	0.0955183	0.189646	0.0429553
									143361	796937	Filifactor_alocis	Peptostreptococcus_stomatis	0.0968145	0.168164	0.0367647
									51123	28131	Eubacterium_saphenum	Prevotella_intermedia	0.0968146	0.012469	0.00235825
									651822	45634	Fretibacterium_fastidiosum	Streptococcus_cristatus	0.0983906	0.0726191	0.0150466
									51123	447456	Eubacterium_saphenum	candidate_division_TM7_single_cell_isolate_TM7c	0.0984398	0.297646	0.0426985
									104608	76860	Leptotrichia_unclassified	Streptococcus_constellatus	0.0986919	0.140817	0.0435161
									28112	28131	Tannerella_forsythia	Prevotella_intermedia	0.0987237	0.0150558	0.00592018
									53419	496	Treponema_socranskii	Neisseria_macacae	0.0992973	0.446787	0
									53419	487	Treponema_socranskii	Neisseria_meningitidis	0.100517	0.0710792	0.000250815
									651822	172042	Fretibacterium_fastidiosum	Rothia_aeria	0.10077	0.713843	0.0283366
									651591	495	Bacteroidetes_bacterium_oral_taxon_272	Neisseria_elongata	0.101003	0.651259	0.0159566
									51160	2718	Treponema_maltophilum	Cardiobacterium_hominis	0.101385	0.479868	0.00122812
									651591	544581	Bacteroidetes_bacterium_oral_taxon_272	Actinomyces_johnsonii	0.101984	0.022661	0.0468165
									203	490	Campylobacter_rectus	Neisseria_sicca	0.104055	2.63792	0.00240535
									495	1588755	Neisseria_elongata	Parvimonas_unclassified	0.104075	0.515438	0.0469263
									851	837	Fusobacterium_nucleatum	Porphyromonas_gingivalis	0.10549	1.75878	0.00890089
									76860	1656	Streptococcus_constellatus	Actinomyces_viscosus	0.10558	0.867552	0.0271223
									712258	54289	Desulfobulbus_sp_oral_taxon_041	Vicia_cryptic_virus	0.106315	0.00533722	0.0382409
									51160	1017	Treponema_maltophilum	Capnocytophaga_gingivalis	0.107583	2.81857	0.000763026
									143361	1655	Filifactor_alocis	Actinomyces_naeslundii	0.107968	0.0872424	0.0313972
									51123	104608	Eubacterium_saphenum	Leptotrichia_unclassified	0.108581	0.0551933	0.00740891
									203	44737	Campylobacter_rectus	Capnocytophaga_unclassified	0.112636	0.980667	0.00109757
									851	31973	Fusobacterium_nucleatum	Eggerthia_catenaformis	0.112861	0.130433	0.0399521
									53419	739	Treponema_socranskii	Aggregatibacter_segnis	0.114192	0.294661	0.000841043
									53418	1656	Treponema_lecithinolyticum	Actinomyces_viscosus	0.114498	0.0883422	0.0348068
									53419	44737	Treponema_socranskii	Capnocytophaga_unclassified	0.115238	1.58804	0.000438548
									43768	203	Corynebacterium_matruchotii	Campylobacter_rectus	0.115336	0.504185	0.00692215
									51123	1018	Eubacterium_saphenum	Capnocytophaga_ochracea	0.115746	0.0151717	0.0307125
									53419	43768	Treponema_socranskii	Corynebacterium_matruchotii	0.116576	2.56986	0.00366723
									203	487	Campylobacter_rectus	Neisseria_meningitidis	0.116806	0.0829889	0.00647319
									143361	28131	Filifactor_alocis	Prevotella_intermedia	0.11716	0.046983	0.0026178
									143361	104608	Filifactor_alocis	Leptotrichia_unclassified	0.117523	0.333306	0.00388533
									44737	58231	Capnocytophaga_unclassified	Treponema_medium	0.117538	0.0168196	0.0439174
									51123	204	Eubacterium_saphenum	Campylobacter_showae	0.119049	0.284931	0.00392887
									651822	1655	Fretibacterium_fastidiosum	Actinomyces_naeslundii	0.119071	0.0422209	0.0207814
									51160	496	Treponema_maltophilum	Neisseria_macacae	0.121011	0.559393	0
									496	824	Neisseria_macacae	Campylobacter_gracilis	0.121143	0.403308	0.0371471
									203	2718	Campylobacter_rectus	Cardiobacterium_hominis	0.121155	0.334601	0.013459
									143361	204	Filifactor_alocis	Campylobacter_showae	0.121304	1.12951	0.000636335
									53419	712158	Treponema_socranskii	Atopobium_sp_oral_taxon_810	0.125058	0.041118	0.040404
									651822	104608	Fretibacterium_fastidiosum	Leptotrichia_unclassified	0.127061	0.186168	0.00125642
									46125	824	Abiotrophia_defectiva	Campylobacter_gracilis	0.127688	0.118008	0.0468165
									53419	1302	Treponema_socranskii	Streptococcus_gordonii	0.128142	0.308655	0.00014652
									712258	204	Desulfobulbus_sp_oral_taxon_041	Campylobacter_showae	0.13035	0.103352	0.0122639
									651822	1018	Fretibacterium_fastidiosum	Capnocytophaga_ochracea	0.132947	0.0931062	0.0087402
									53419	39498	Treponema_socranskii	Eubacterium_yurii	0.132984	1.08208	0
									1750	113287	Propionibacterium_propionicum	Pseudoramibacter_alactolyticus	0.133252	0.47805	0.0342583
									143361	1018	Filifactor_alocis	Capnocytophaga_ochracea	0.134245	0.10805	0.037594
									51160	739	Treponema_maltophilum	Aggregatibacter_segnis	0.138273	0.227421	0.00270108
									53419	45634	Treponema_socranskii	Streptococcus_cristatus	0.138457	0.104635	0.0228624
									712258	1750	Desulfobulbus_sp_oral_taxon_041	Propionibacterium_propionicum	0.144861	0.146395	0.00223645
									28112	1750	Tannerella_forsythia	Propionibacterium_propionicum	0.145136	0.293059	0.00465728
									203	495	Campylobacter_rectus	Neisseria_elongata	0.145152	2.03035	0.00102054
									51160	487	Treponema_maltophilum	Neisseria_meningitidis	0.145491	0.11145	0.0256674
									651822	340486	Fretibacterium_fastidiosum	Candidatus_Prevotella_conceptionensis	0.148284	0.0648391	0.0465333
									143361	1656	Filifactor_alocis	Actinomyces_viscosus	0.149369	0.0323912	0.0139237
									1750	53418	Propionibacterium_propionicum	Treponema_lecithinolyticum	0.150651	0.352344	0.0425532
									51160	45634	Treponema_maltophilum	Streptococcus_cristatus	0.150733	0.132869	0.0476872
									851	66851	Fusobacterium_nucleatum	Methanobrevibacter_smithii	0.152863	0.273593	0.0106101
									51160	495	Treponema_maltophilum	Neisseria_elongata	0.157693	1.42678	0.000457823
									203	496	Campylobacter_rectus	Neisseria_macacae	0.163641	0.331005	0.0112562
									2173	851	Methanobrevibacter_unclassified	Fusobacterium_nucleatum	0.165177	0.0867375	0.00813416
									651822	204	Fretibacterium_fastidiosum	Campylobacter_showae	0.166281	0.639414	0.00773403
									51160	1302	Treponema_maltophilum	Streptococcus_gordonii	0.16787	0.254773	0.0014594
									51160	1655	Treponema_maltophilum	Actinomyces_naeslundii	0.171715	0.131136	0.0279564
									1750	143361	Propionibacterium_propionicum	Filifactor_alocis	0.200464	0.46204	0.0177999
									53419	104608	Treponema_socranskii	Leptotrichia_unclassified	0.201614	0.285736	0.0130941
									203	104608	Campylobacter_rectus	Leptotrichia_unclassified	0.201872	0.363353	0.0290782
									1750	58231	Propionibacterium_propionicum	Treponema_medium	0.225892	0.0293036	0.0496771
									53419	204	Treponema_socranskii	Campylobacter_showae	0.228463	0.732503	0.0110424
									851	133926	Fusobacterium_nucleatum	Olsenella_uli	0.231083	0.750161	0.0123518
									1750	651822	Propionibacterium_propionicum	Fretibacterium_fastidiosum	0.238528	0.723166	0.0234302
									851	181487	Fusobacterium_nucleatum	Actinomyces_cardiffensis	0.247657	1.25648	0.0224417
									851	84109	Fusobacterium_nucleatum	Slackia_exigua	0.275638	0.241925	0.0107078
									1750	203	Propionibacterium_propionicum	Campylobacter_rectus	0.278755	0.664726	0.0137495
									28112	851	Tannerella_forsythia	Fusobacterium_nucleatum	0.357001	0.09466	0.00410205
									651591	851	Bacteroidetes_bacterium_oral_taxon_272	Fusobacterium_nucleatum	0.399741	0.522142	0.0195312
									712258	851	Desulfobulbus_sp_oral_taxon_041	Fusobacterium_nucleatum	0.418151	0.0763924	0.0140607
									651822	851	Fretibacterium_fastidiosum	Fusobacterium_nucleatum	0.539409	0.508111	0.0319591

## Sheet: Table S6-SEED
SEED category	Cofactors,_Vitamins,_Prosthetic_Groups,_Pigments	Carbohydrates	Protein_Metabolism	Amino_Acids_and_Derivatives	Unclassified	DNA_Metabolism	Miscellaneous	RNA_Metabolism	Cell_Wall_and_Capsule	Virulence	Membrane_Transport	Nucleosides_and_Nucleotides	Respiration	Stress_Response	Fatty_Acids,_Lipids,_and_Isoprenoids	Metabolite_damage_and_its_repair_or_mitigation	Cell_Division_and_Cell_Cycle	Regulation_and_Cell_signaling	Virulence,_Disease_and_Defense	Sulfur_Metabolism	Iron_acquisition_and_metabolism	Motility_and_Chemotaxis	Phages,_Prophages,_Transposable_elements,_Plasmids	Nitrogen_Metabolism	Predictions_based_on_plant-prokaryote_comparative_analysis	Phosphorus_Metabolism	Metabolism_of_Aromatic_Compounds	Potassium_metabolism	Thiamin	Nucleotide_sugars	Mitochondrial_electron_transport_system_in_plants	Dormancy_and_Sporulation	Transcriptional_regulation	Plant_Glucosinolates	Secondary_Metabolism	Central_metabolism	Phages,_Prophages,_Transposable_elements
CS01	116596	106250	117219	97843	92927	76304	61010	62016	49286	47235	42528	42346	38211	39953	29894	24355	23777	22104	19998	15626	14391	15375	11257	12803	11006	9447	7158	7099	5434	5123	6173	3953	3662	2168	2882	2357	1990
CS02	174813	148000	159230	162496	125160	96140	84448	74927	49654	55982	50726	61215	53831	39487	37997	39278	28888	20942	23676	18509	11369	11320	12848	13809	10756	9446	12146	7166	6869	7797	4423	4384	4253	5589	2427	2972	2238
CS03	172462	127773	155715	152911	122823	97487	83053	72917	44271	55747	36300	58175	52528	38436	38203	38561	29116	18895	22270	16302	11069	5858	11435	14236	10260	9292	13477	6963	10041	5594	4982	4530	4478	4107	2480	2489	1322
CS04	142971	141322	140792	123866	115053	86964	75941	70833	57746	56569	53507	52704	46124	44577	34502	29655	27988	25166	24936	19594	15866	20930	15034	12262	12632	11764	9742	8413	6989	7603	5768	4948	4641	3077	2566	2441	3304
CS07	120666	122750	113294	105312	93932	70726	62376	56868	45524	44052	41425	43351	36935	36852	29855	25231	21875	20407	19227	14955	12018	12075	11076	11133	10500	9757	8438	6119	5187	5730	5626	3709	3420	2972	2758	1980	2204
CS08	117477	121455	104560	98026	93905	67971	61694	56606	49621	43211	42846	41932	34049	38058	30555	23482	22576	21558	18822	15138	14811	11080	11367	11095	10661	9767	7327	7330	5818	5148	5442	3882	3545	2435	3034	2002	2222
CS09	181447	167836	182354	162392	142711	114793	93862	87605	64036	70309	58009	67041	57419	52354	41961	40695	34412	28240	29680	21186	16981	16714	17127	14973	14955	13698	12540	9504	9363	8751	7663	5772	5487	4369	3338	2864	2861
CS10	355595	343464	304571	292564	288534	212256	179826	173027	150650	128883	137775	119786	107477	119785	93499	71048	67480	66374	59438	45801	57615	34673	30724	37143	31303	29836	22451	21643	18449	15327	16801	11054	10581	7522	9782	6163	5480
CS11	273440	251930	262984	242629	212452	162338	142283	127924	98186	103322	90569	100058	84102	76431	65091	58203	48255	43028	44790	33018	21743	27546	23941	22059	22085	21042	19301	15292	12987	13352	8599	8902	8132	6106	4737	3949	4841
CS12	97120	84824	91095	83299	74894	58237	48025	45263	34824	34039	32398	32738	30010	25151	21866	21431	17517	14193	15076	11296	9960	7744	8075	7969	7106	6160	6609	5279	4650	4343	3249	2599	2477	2198	1742	1387	1187
CS13	223930	231896	193640	187232	182092	134921	115937	110353	99499	80715	84997	77283	65169	75367	57473	46302	43766	42818	36227	28949	32952	20014	20305	22371	20425	18161	12781	13850	11057	9546	10604	7033	6554	4937	6520	3819	3842
CS14	14913	15241	14400	12776	12932	9609	7715	7646	6333	5858	6673	5273	5014	4972	3556	3178	3051	2621	2744	2026	3147	1532	1411	1689	1307	1000	889	875	670	683	888	396	440	321	466	312	245
CS15	176274	177812	165965	149669	145049	109733	93584	85178	71446	69783	65158	63758	52971	54890	44079	35710	32889	31013	30885	22802	23757	20081	16648	15436	15204	14859	11782	10594	8515	9092	7328	5679	5646	3699	3749	2815	3511
CS16	241760	258721	201120	199842	194745	148415	125199	117291	111472	87384	94195	82470	73005	83872	66229	50566	48903	49236	40427	32322	32288	23007	22350	24268	22566	19534	13569	15897	11603	9833	10607	7274	7196	5034	6809	3844	4127
CS17	247245	221415	235427	222491	189571	150260	128289	115797	85452	90001	82880	90913	75143	69382	57643	54649	46705	37917	36654	28712	20606	20794	22503	21639	19806	16432	16369	14251	10081	10009	8783	8137	7546	6982	4144	4316	4175
CS18	119161	137676	104849	94364	100298	79602	60619	64251	67793	46157	54902	43039	39161	45873	32739	24987	26670	30320	21407	17700	21466	9211	11663	12436	10795	9254	6184	9579	6551	5599	5984	4067	3322	2097	2782	1562	2490
CS19	158740	159909	134212	130470	129655	95620	80274	77462	72628	61871	63716	54901	46274	54301	41388	32287	32573	31457	27091	21913	24701	15369	14399	16648	14513	12143	8812	10348	8118	6364	7139	4958	4745	3351	4486	2584	2556
CS20	36240	29122	33635	33197	25645	20331	17871	15792	10168	11186	10079	12248	11430	8206	7670	8053	5854	4591	5318	4067	2073	2449	2825	2698	2301	1919	2406	1543	1462	1448	876	900	816	1081	591	631	649
CS21	218055	194390	206401	195187	165861	121770	111674	97119	72125	81150	65015	78394	71998	58809	52448	45805	38259	31307	35766	26870	16717	21381	18518	17865	16159	16259	16927	10166	12176	10662	7791	6608	6334	4498	3405	3199	3789
CS22	210289	195624	198911	177981	165238	135074	108763	109681	87135	80807	76405	73351	73801	71855	51118	44791	43942	38916	34599	27209	27646	24072	18461	23907	18794	16557	11551	12697	10023	8707	10842	6192	6352	4830	4743	3830	3082
CS23	174098	189650	162829	146400	146360	111935	91814	87445	80720	67408	73611	63080	51502	58944	45397	37536	35764	34087	32194	23403	26978	18434	16479	17163	16978	13808	10186	11385	7964	7958	8969	5770	5593	3575	4514	3113	3073
CS24	50954	49955	51505	42814	42962	34597	26856	26638	22525	20740	21213	18386	18584	17529	12549	10537	10820	9498	9649	6735	8973	5789	4998	5698	4782	3878	2978	3161	2413	2295	3202	1678	1580	1044	1329	1032	781
CS26	49879	46680	48204	45488	38700	28713	26295	22277	16312	19161	16996	18877	15585	13968	11751	10561	8952	7815	8893	6330	4139	5630	4831	4301	3826	3750	3484	2457	2490	2423	1560	1607	1526	1098	772	822	967
CS27	4911	4799	4625	4271	3804	2715	2560	2246	1828	1853	1603	1769	1571	1286	1220	1014	827	808	736	604	461	511	451	408	397	402	380	263	212	244	170	150	148	106	105	87	111
CS28	124621	96285	112991	113665	93619	65000	61273	51195	30934	44058	28928	45007	37639	29796	28595	27055	20951	14292	13534	11262	10264	4790	10222	10051	7176	7319	10073	4882	7430	4633	4164	3346	3421	2778	1806	1849	1296
CS29	438432	463783	398331	352487	374464	284903	222863	232931	222932	174233	207272	156883	124748	154254	115330	91898	98179	92170	83902	57072	79890	43353	43154	44144	42306	36600	22820	30946	22525	19152	23386	14706	13606	8538	12257	7752	7234
CS31	17725	15700	16844	15052	13232	11364	8617	8690	6645	6380	6160	6052	4935	4578	4022	3923	3386	2773	2581	2001	1579	1289	1497	1310	1365	1104	1067	1020	793	708	534	573	521	451	288	267	312
CS33	107774	110487	103463	94011	89335	64822	57575	52095	41698	43604	39127	40186	36639	33313	26267	22245	19821	18398	17026	14988	15260	11091	14751	9925	9322	9047	7201	6568	5301	5529	4825	3567	3478	2549	2235	1846	2075
CS34	133341	130194	113415	110569	106905	77665	68828	65030	55694	48971	49334	45656	48138	47184	33563	26499	25573	24807	21684	17788	21089	13145	11744	16645	11976	11508	7228	7722	6514	5641	7979	3670	3738	2904	3929	2562	2550
CS35	193310	170524	198885	182102	159062	120255	102253	94732	68067	78263	73613	74539	60803	55338	44241	44637	37682	31641	31971	23882	17413	25864	20104	15249	15310	14063	14187	10383	7942	9792	8115	6723	6681	5688	2460	2894	3308
CS36	59774	54889	57861	53240	49059	35503	31712	28135	22501	24353	21694	21957	21127	16555	13857	12264	10663	10298	10612	8320	7989	9503	6709	5439	4585	4734	4349	3080	3183	3218	2123	2036	1773	1446	971	882	1159
CS37	309739	255653	371977	259581	236030	270263	148969	179627	110101	144227	92465	100229	83635	88435	66252	76460	65019	44715	55287	39064	17549	25639	28268	23367	28255	17862	25878	13778	11574	18797	6097	8581	9534	7016	3899	3848	2878
CS38	180011	150780	175437	166378	144343	110434	93181	82195	54999	69986	65948	66925	54233	49478	44640	38656	32813	27308	27332	19706	14764	15649	17603	14464	13227	12852	14955	9468	6304	7389	6609	6313	6277	5265	2101	2910	2880
CS39	139805	115813	129114	126042	101270	77423	67231	61837	43221	46075	42085	46756	46226	31401	29851	31541	23896	17697	19019	15541	10050	10224	9928	10871	9065	7744	9592	6230	6140	5925	3715	3414	3210	3719	2125	1995	1545
CS40	30178	30735	29182	27074	24952	17590	16688	14019	11113	12493	10742	11048	9810	9029	7477	6068	5083	5091	5023	3790	3928	3561	4159	2490	2453	2571	2443	1734	1478	1638	1048	955	946	706	460	492	619
CS42	59809	57435	56522	50606	46115	37530	29584	29398	23146	23110	20371	19851	18629	17292	14184	13266	11271	9542	9408	7578	6229	4735	4831	5347	4953	4074	3990	3130	2692	2782	2130	1606	1528	1406	1309	908	736
CS43	107375	86468	95555	96197	75763	54671	50858	44382	27479	33357	23357	36451	34760	23230	24310	23257	17425	11592	13341	10496	7508	4568	8034	8253	6026	6123	8482	4192	6296	3988	2966	2461	2421	2645	1578	1736	1075
CS44	94684	104354	87309	80213	78640	58247	49780	46967	41648	36789	33961	34822	27834	31047	24118	19709	19117	17299	15602	12300	12458	9562	9694	8998	8557	8034	5931	6193	4579	4736	4363	3020	2928	2259	2511	1507	1813
CS45	66416	66288	55578	54597	52021	38188	33497	30964	27495	24117	22233	23158	20682	22730	17340	13451	12911	12446	10469	8343	7953	5206	5657	7100	5868	5362	3767	4113	3225	2580	3810	2050	1689	1501	1783	1068	889
CS46	32698	36479	37179	27666	29296	26828	17898	19061	15734	15231	14852	12708	10544	12572	7838	7323	7492	6545	7119	4888	5794	4959	3884	3175	3497	2870	1896	2232	1529	1866	2035	1148	1161	649	704	473	595
CS47	321721	293033	325880	288211	257778	208289	168110	156847	115033	128650	114733	119594	96313	95874	78001	68601	62901	53774	52729	37609	27926	33907	32613	26980	27019	23472	23936	17613	15104	13903	11976	11133	10434	7159	5304	4640	5456
SRS013950	305230	327660	304450	245422	301538	222130	169559	168132	162517	130017	157020	122772	91325	106199	79873	62427	73701	63502	59397	40340	86315	33492	59662	29160	28817	22920	20973	23267	17044	15607	14045	10853	10999	4471	5655	4520	5227
SRS013252	405065	399909	348843	334117	342109	239120	197994	193193	177861	141980	160832	138603	105639	134056	101014	81955	83623	77584	72237	50585	70807	36200	45379	38060	35970	28517	24770	22318	18532	20391	23959	12839	11358	8743	11733	6985	5170
SRS014107	195162	205694	197916	163170	176442	128757	111690	106710	91611	84751	73298	74488	64367	67810	50643	38205	41168	38199	33673	25663	40137	24504	36654	19237	18204	17758	12880	14016	11242	11310	10120	7149	7250	3460	4268	2230	3401
SRS014477	238707	250911	243770	189329	206093	165675	127037	131666	113331	102281	103193	90824	72512	85861	69660	46451	52267	52738	51543	29059	40603	42731	31432	21234	23672	20759	20041	19478	13158	12341	10763	9142	8554	3256	4996	3619	4259
SRS014691	363267	354884	376883	276255	335734	272835	192118	200806	184694	160959	172827	149974	99092	119851	93837	73778	90382	74256	73799	42013	76959	39670	68909	29371	34960	26671	24788	26778	21123	17554	15861	13558	12823	4023	6664	5381	5767
SRS015064	380766	335171	265542	300905	269940	172464	176557	151881	129306	121726	93660	113796	103448	123577	116351	67952	59944	61147	50418	36695	36479	21284	27115	37419	31112	35760	37540	22541	19929	12309	22035	9846	8204	8214	10347	5065	6231
SRS015215	381433	385027	330701	309382	352266	251421	200264	186776	181642	151487	183358	144459	99237	121752	89671	80508	85166	76132	69392	48676	83242	34113	42764	38841	33632	25399	22716	24599	21561	16867	17556	13726	11118	7682	9387	5854	5156
SRS019029	323843	318449	324369	254748	302869	227519	172177	178208	158546	136250	149869	125968	95751	111384	79641	63568	72560	64728	61169	41226	78471	35485	53526	29719	29771	23311	21106	23757	18429	17135	15228	11551	11454	4969	7062	4464	5146
SRS019077	350942	349953	283631	279745	278981	212203	174441	180663	168460	123722	137119	118768	117983	126097	97390	65274	70916	75928	55631	45438	54563	24129	29726	35968	28847	28962	20562	26789	20819	13569	16956	9932	10528	7025	8951	4572	5929
SRS019129	341480	363363	302542	279963	300477	207416	175479	172835	159876	132069	149999	123008	106226	117099	89579	66317	68918	68115	59030	45631	77018	31377	40676	36351	29490	30572	22685	24192	18231	16110	17322	10240	10413	6542	9426	5435	6308
SRS019591	471308	416197	360768	374258	364130	256549	233656	229809	197914	162866	164259	159237	137405	152279	108263	84849	90736	90541	72126	59364	59588	29035	35696	48702	38499	40130	25546	33244	29491	14671	25755	12845	12532	10057	12163	6594	6720
SRS023841	300655	286806	261034	233492	278927	184183	145750	143812	136623	115141	154870	103558	89702	96985	84013	57967	59665	53077	59245	38549	85097	28886	35823	31719	26124	23350	28095	19953	15533	14420	16260	9074	9082	4879	8654	5879	3604
SRS044230	470813	383017	328133	378883	348045	211643	231634	203682	157580	136413	121736	135709	123479	143140	127492	83321	73637	79962	58805	50005	53675	24017	30652	40485	36936	42322	35420	26090	27425	16236	24660	13149	12239	9510	14571	7206	6058
SRS045015	451610	424509	314890	373492	333893	205296	218145	188459	156039	136379	121864	134337	131963	142504	128316	82776	69863	73180	58804	50392	53103	25962	29077	48253	35332	45560	36464	27158	22531	16965	21041	11512	11385	9887	14974	6566	7180
SRS045197	404145	391545	355380	326204	354313	253442	203593	208573	192460	151997	182665	140690	123416	140489	109256	79163	84367	80565	73440	51878	87895	36679	44297	41078	36283	32997	24417	26444	21754	18687	23643	12578	11786	7364	11461	6924	5316
SRS051378	437268	431105	359505	347727	373010	251177	217431	215796	198316	156499	175169	157539	115306	143382	108581	83803	86619	84119	74613	60242	87793	29132	41601	42562	36980	36006	25263	31746	28254	17794	22642	12973	13054	8955	13025	6483	7467
SRS063215	398245	400883	345216	320543	336295	239036	201085	190590	177193	142389	156239	146127	101245	130945	101003	78424	85045	76033	66269	45689	67128	31442	50464	36535	36130	26763	27000	23173	19085	18775	22625	13048	11396	7787	10508	6587	5039
SRS143762	489955	444880	394673	397457	409913	262308	244256	223943	198280	166437	177647	159158	137781	158001	128490	95606	92770	84640	71926	56461	92659	38745	51817	47936	40422	39367	33652	27965	25345	22375	25873	14969	13857	9456	14824	8237	7101
SRS144124	406674	386393	336925	329041	330326	224272	201273	189644	165748	139461	143705	136883	113636	132760	105272	79442	77808	75120	64004	48555	64778	29531	41555	39892	35317	32591	28226	23786	20099	17549	23221	12559	11025	8612	12082	6242	6310

## Sheet: Table S7-proteins
Bacterial proteins															Human proteins
Pathway	Category	Protein	CS06	CS07	CS11	CS12	CS18	CS19	CS21	CS31	CS40	CS46			Category	Proten	CS06	CS07	CS11	CS12	CS18	CS19	CS21	CS31	CS40	CS46
Amino acid metabolism	Alanine and aspartate metabolism	4-aminobutyrate_aminotransferase	0	4	0	11	10	4	0	0	0	2			Adaptive	Immunoglobulin_heavy_constant_alpha_1	0	0	0	0	0	2.53165	0	0	0	7.14286
Amino acid metabolism	Alanine and aspartate metabolism	alanine_racemase	0	2	0	0	0	0	0	0	0	0			Adaptive	Immunoglobulin_J_chain	0	0	0	0	0	0	0	0	0	3.57143
Amino acid metabolism	alanine and aspartate metabolism	aspartate_aminotransferase	2	4	0	5	16	0	0	2	2	0			Adaptive?	Prolactin-inducible_protein	0	3.125	0	0	10.9091	2.53165	0	0	0	3.57143
Amino acid metabolism	alanine and aspartate metabolism	aspartate_ammonia-lyase	0	8	0	8	5	3	0	0	5	5			Blood	Serum_albumin	9.77444	7.8125	0	20.8791	9.09091	16.4557	22.619	5.88235	3.07018	21.4286
Amino acid metabolism	alanine and aspartate metabolism	aspartate_carbamoyltransferase	4	0	0	2	9	0	0	0	3	2			Blood	Heparin_cofactor_2	0	0	0	0	0	0	2.38095	0	0	0
Amino acid metabolism	alanine and aspartate metabolism	aspartate_kinase	0	0	0	0	2	0	0	0	0	0			Blood	Band_3_anion_transport_protein	0	0	0	0	0	0	0	0	1.75439	0
Amino acid metabolism	alanine and aspartate metabolism	aspartate-semialdehyde_dehydrogenase	0	0	0	0	3	0	0	0	0	0			Blood	Transthyretin	0	0	0	0	0	0	0	0	0.877193	0
Amino acid metabolism	alanine and aspartate metabolism	aspartyl/glutamyl-tRNA_amidotransferase_subunit_B	0	0	0	0	3	0	0	0	0	0			Blood clotting	Antithrombin-III	11.2782	3.125	12.9032	6.59341	0	6.32911	20.2381	8.82353	6.57895	0
Amino acid metabolism	Alanine, aspartate and glutamate metabolism	alanine_dehydrogenase	0	0	0	0	11	0	0	2	2	6			Cell surface	Vitronectin	0.75188	0	0	0	0	0	0	0	0	0
Amino acid metabolism	Amino acid metabolism	Glu/Leu/Phe/Val_dehydrogenase_dimerization_domain_proteins	0	0	0	3	0	0	0	0	0	0			Digestion	alpha-amylase	9.02256	4.6875	6.45161	16.4835	16.3636	7.59494	0	16.1765	5.26316	17.8571
Amino acid metabolism	Amino acid metabolism	HAD_family_hydrolase	0	0	0	0	2	0	0	0	0	0			Innate	Alpha-1-antitrypsin	5.6391	26.5625	29.0323	13.1868	0	13.9241	7.14286	13.2353	24.1228	5.35714
Amino acid metabolism	Amino acid metabolism	N-acetylglutamate_synthase	0	0	0	0	2	0	0	0	0	0			Innate	Myeloperoxidase	4.88722	10.9375	9.67742	19.7802	0	6.32911	9.52381	22.0588	7.01754	3.57143
Amino acid metabolism	Amino acid metabolism	N-Dimethylarginine_dimethylaminohydrolase	0	0	0	0	0	0	0	0	3	0			Innate	Cathepsin_G	1.50376	12.5	9.67742	4.3956	0	7.59494	10.7143	16.1765	2.63158	0
Amino acid metabolism	Amino acid metabolism	spermidine_synthase	0	0	0	0	3	0	0	0	0	0			Innate	Protein_S100-A9	5.26316	3.125	0	0	5.45455	3.79747	2.38095	0	0	8.92857
Amino acid metabolism	Amino acid metabolism	aminotransferase	0	2	0	2	2	2	2	0	2	0			Innate	Myeloblastin	1.50376	4.6875	0	4.3956	0	3.79747	2.38095	5.88235	1.75439	3.57143
Amino acid metabolism	Arginine metabolism	arginine_deiminase	0	2	0	0	10	0	0	0	0	0			Innate	Zymogen_granule_protein_16_homolog_B	0.75188	3.125	0	0	16.3636	3.79747	0	0	0	3.57143
Amino acid metabolism	Arginine metabolism	acetylornithine_aminotransferase	0	0	0	0	2	0	0	0	0	0			Innate	Lysozyme_C	0	4.6875	0	0	14.5455	5.06329	0	2.94118	0	0
Amino acid metabolism	Arginine metabolism	amidinotransferase_partial	0	6	0	0	21	0	0	0	0	0			Innate	Alpha-1-antichymotrypsin	2.63158	0	0	0	0	0	7.14286	0	13.5965	0
Amino acid metabolism	Arginine metabolism	glutamate_dehydrogenase	20	7	4	22	16	10	2	5	22	8			Innate	Truncated_lactoferrin	0	3.125	0	0	7.27273	5.06329	0	0	0	5.35714
Amino acid metabolism	Arginine metabolism	glutamine_ligase_beta-grasp_domain_protein	0	6	0	0	0	0	0	0	0	0			Innate	Eosinophil_cationic_protein	0.75188	3.125	0	3.2967	3.63636	2.53165	0	2.94118	1.31579	0
Amino acid metabolism	Arginine metabolism	glutamine_synthetase	2	0	0	2	2	0	0	0	0	0			Innate	Complement_C3	7.89474	3.125	0	0	0	5.06329	0	0	0	0
Amino acid metabolism	Arginine metabolism	carbamate_kinase	0	0	0	0	4	0	0	0	0	0			Innate	Protein_S100-A8	2.25564	0	0	0	3.63636	2.53165	0	0	0	5.35714
Amino acid metabolism	Arginine metabolism	Carbamoyl-phosphate_synthase_large_chain	0	0	0	0	0	2	0	0	0	0			Innate	Complement_C4-A	10.5263	0	0	0	0	0	2.38095	0	0	0
Amino acid metabolism	Arginine metabolism	gamma-aminobutyraldehyde_dehydrogenase	0	6	0	9	20	0	0	0	0	2			Innate	Neutrophil_elastase	0.75188	3.125	0	2.1978	0	2.53165	0	2.94118	0	0
Amino acid metabolism	Arginine metabolism	ornithine_carbamoyltransferase	0	2	0	0	9	2	0	0	5	0			Innate	Bactericidal_permeability-increasing_protein	0.75188	0	0	4.3956	0	0	3.57143	0	2.63158	0
Amino acid metabolism	Arginine metabolism	ornithine_decarboxylase	0	0	0	0	0	0	0	3	0	0			Innate	Deleted_in_malignant_brain_tumors_1_protein	0	0	0	0	5.45455	0	0	0	0	0
Amino acid metabolism	Arginine metabolism	peptidylarginine_deiminase	0	0	0	0	0	0	0	0	3	0			Innate	BPI_fold-containing_family_B_member_2	0	0	0	0	0	0	0	0	0	3.57143
Amino acid metabolism	Arginine metabolism	proline_dehydrogenase	0	4	0	0	3	0	0	0	0	2			Innate	Peptidoglycan_recognition_protein_1	0.75188	0	0	0	0	0	2.38095	0	0	0
Amino acid metabolism	Cysteine and methionine metabolism	cysteine_synthase	2	0	0	4	2	0	0	0	2	2			Innate	Resistin	0.75188	0	0	0	0	0	2.38095	0	0	0
Amino acid metabolism	Cysteine and methionine metabolism	methionine_adenosyltransferase	0	0	0	0	0	0	0	0	2	0			Innate	Azurocidin	0.75188	0	0	2.1978	0	0	0	0	0	0
Amino acid metabolism	Cysteine and methionine metabolism	S-adenosylmethionine_synthase	0	0	0	0	6	2	0	0	2	0			Innate	Kallistatin	1.50376	0	0	0	0	0	0	0	0	0
Amino acid metabolism	Glutamine metabolism	glucosamine-fructose-6-phosphate_aminotransferase	0	0	0	0	2	2	0	0	0	0			Nucleus	Nucleophosmin	0	0	6.45161	0	0	0	0	0	0	0
Amino acid metabolism	Glutamine metabolism	glutamine_amidotransferase	4	2	0	0	0	0	0	0	0	0			Nucleus	PITH_domain-containing_protein_1	0.75188	0	0	0	0	0	0	0	0	0
Amino acid metabolism	Glycine, serine and threonine metabolism	copper_amine_oxidase	15	0	0	0	2	2	7	3	2	0			Other	ferritin	0.75188	3.125	0	2.1978	3.63636	0	0	2.94118	1.31579	0
Amino acid metabolism	Glycine, serine and threonine metabolism	homoserine_dehydrogenase	0	2	0	0	6	0	0	2	0	2			Other	Serum_amyloid_P-component	1.8797	0	0	0	0	2.53165	4.7619	0	0	0
Amino acid metabolism	Glycine, serine and threonine metabolism	serine_hydroxymethyltransferase	3	6	2	3	0	0	0	2	0	0			Other	Phospholipase_B-like_1	1.50376	0	0	0	0	0	0	0	0	3.57143
Amino acid metabolism	Histidine metabolism	glutamate_formiminotransferase	0	0	0	0	2	0	0	0	0	0			Other	Proteasome_subunits	4.13534	0	0	0	0	0	0	0	0	0
Amino acid metabolism	Histidine metabolism	urocanate_hydratase	0	0	0	0	3	0	0	0	6	0			Other	Protein_LEG1_homolog	0	0	0	0	3.63636	0	0	0	0	0
Amino acid metabolism	L-leucine and pyruvate metabolism	2-isopropylmalate_synthase	2	0	0	6	0	0	0	0	0	0			Other	Beta-glucuronidase	0	0	0	0	0	0	0	0	1.31579	0
Amino acid metabolism	L-methionine biosynthesis	5-methyltetrahydropteroyltriglutamate-homocysteine_methyltransferase	3	0	0	0	8	5	0	0	0	0			Other	Cytidine_deaminase	0	0	0	0	0	0	0	0	1.31579	0
Amino acid metabolism	L-serine biosynthesis	3-phosphoglycerate_dehydrogenase	0	2	0	2	5	0	0	0	0	0			Other	N-acetylglucosamine-6-sulfatase	0	0	0	0	0	0	0	0	0.877193	0
Amino acid metabolism	Lysine biosynthesis	dihydrodipicolinate_reductase	2	0	0	0	0	0	0	0	2	0			Regulation of inflammation	Leukocyte_elastase_inhibitor	0.75188	0	25.8065	0	0	0	0	0	13.1579	3.57143
Amino acid metabolism	Lysine biosynthesis	dihydrodipicolinate_synthase	0	0	0	0	3	2	0	0	0	0			Regulation of inflammation	Serpin_B10	0	0	0	0	0	0	0	0	7.89474	0
Amino acid metabolism	Lysine biosynthesis	succinyldiaminopimelate_transaminase_partial	0	0	0	0	2	0	0	0	0	0			Regulation of inflammation	Alpha-2-macroglobulin	6.01504	0	0	0	0	0	0	0	0	0
Amino acid metabolism	Methionine metabolism	O-acetylhomoserine_aminocarboxypropyltransferase	0	0	0	0	6	0	0	0	0	0			Regulation of inflammation	Serpin_B3	3.7594	0	0	0	0	0	0	0	0	0
Amino acid metabolism	Methionine metabolism	O-succinylhomoserine_sulfhydrylase	0	0	0	0	0	0	0	0	0	2			Regulation of inflammation	Serpin_B6	0	0	0	0	0	0	0	0	3.50877	0
Amino acid metabolism	Proline metatolism	selenoprotein_B_glycine/betaine/sarcosine/D-proline_reductasesfamily	2	0	0	0	0	0	0	0	7	0			Regulation of inflammation	Alpha-2-antiplasmin	0.75188	0	0	0	0	0	0	0	0	0
Amino acid metabolism	Proline/Arginine metabolims	gamma-glutamyl_phosphate_reductase	2	2	2	3	0	0	0	0	3	0
Amino acid metabolism	Taurine and hypotaurine metabolism	Taurine-pyruvate_aminotransferase	0	0	0	2	0	0	2	0	5	0
Amino acid metabolism	Threonine metabolism	threonine_synthase	2	0	0	2	0	0	0	0	3	2
Amino acid metabolism	Trytophan metabolism	tryptophan_synthase	0	0	0	2	0	0	0	2	0	0
Amino acid metabolism	Valine, leucine and isoleucine biosynthesis	3-isopropylmalate_dehydrogenase	0	0	0	0	2	2	0	0	0	0
Amino acid metabolism	Valine, leucine and isoleucine biosynthesis	ketol-acid_reductoisomerase	2	3	0	0	5	6	0	0	2	0
Amino acid metabolism	Valine, leucine and isoleucine biosynthesis	methylmalonate-semialdehyde_dehydrogenase	0	0	4	2	0	0	0	0	5	0
Amino acid metabolism	Valine, leucine, and isoleucine biosynthesis	acetolactate_synthase	0	0	0	6	6	0	0	0	0	0
Central Carbon Metabolism	Calvin cycle	fructose-16-bisphosphatase	0	0	0	0	3	0	0	0	2	0
Central Carbon Metabolism	Carbon fixation	Formate-tetrahydrofolate_ligase	2	2	0	5	0	0	2	4	10	0
Central Carbon Metabolism	Carbon metabolism	L-12-propanediol_oxidoreductase	0	0	0	0	2	0	0	0	0	0
Central Carbon Metabolism	Carbon metabolism	L-arabinose_isomerase	0	0	0	0	0	0	0	0	3	0
Central Carbon Metabolism	Citric acid cycle	2-oxoglutarate_dehydrogenase	0	0	0	2	8	0	0	0	0	0
Central Carbon Metabolism	Citric acid cycle	aconitate_hydratase	0	0	0	0	0	3	0	0	0	0
Central Carbon Metabolism	Citric acid Cycle	bifunctional_aconitate_hydratase_2/2-methylisocitrate_dehydratases	0	0	0	0	4	2	0	0	0	0
Central Carbon Metabolism	Citric acid cycle	class_II_fumarate_hydratase	5	0	0	0	9	0	0	0	0	0
Central Carbon Metabolism	Citric acid cycle	dihydrolipoamide_succinyltransferase	0	2	0	2	4	4	0	2	0	4
Central Carbon Metabolism	Citric acid Cycle	fumarate_hydratase	0	0	0	0	0	4	0	0	0	0
Central Carbon Metabolism	Citric acid Cycle	fumarate_reductase	0	0	0	0	0	0	0	0	0	3
Central Carbon Metabolism	Citric acid Cycle	fumarate_reductase_flavoprotein_subunit	0	0	0	0	2	0	0	0	0	0
Central Carbon Metabolism	Citric acid Cycle	malate_dehydrogenase	13	14	4	12	28	7	3	10	10	12
Central Carbon Metabolism	Citric acid Cycle	malate_oxidoreductase	0	0	0	0	0	7	2	0	0	0
Central Carbon Metabolism	Citric acid cycle	succinate-semialdehyde_dehdyrogenase	0	6	0	6	12	0	0	0	0	2
Central Carbon Metabolism	Citric acid cycle	type_II_citrate_synthase	2	7	0	2	9	0	0	0	0	0
Central Carbon Metabolism	Energy	ATP_synthase	13	9	3	12	8	8	3	7	23	7
Central Carbon Metabolism	Energy	ATPase	4	4	3	7	9	0	3	3	28	0
Central Carbon Metabolism	Entner-Doudoroff pathway	2-keto-3-deoxygluconate_kinase	0	0	0	2	0	0	0	0	0	0
Central Carbon Metabolism	Fructose and mannose metabolism	bifunctional_dTDP-4-keto-L-rhamnosesreductase/dTDP-4-keto-6-_deoxyglucose-35-epimerases	0	0	0	2	0	0	0	0	0	0
Central Carbon Metabolism	Fructose and mannose metabolism	fucose_isomerase	0	0	0	0	4	0	0	0	0	0
Central Carbon Metabolism	Glycolysis	1-phosphofructokinase	0	0	0	0	0	0	0	0	3	3
Central Carbon Metabolism	Glycolysis	2,3-bisphosphoglycerate-dependent_phosphoglycerate_mutase	0	0	0	2	0	2	0	0	0	0
Central Carbon Metabolism	Glycolysis	6-phosphofructokinase	13	12	3	25	16	2	3	5	14	8
Central Carbon Metabolism	Glycolysis	acetate_kinase	2	2	0	2	7	3	0	2	3	2
Central Carbon Metabolism	Glycolysis	alcohol_dehydrogenase	7	9	0	10	14	11	3	3	5	0
Central Carbon Metabolism	Glycolysis	aldehyde_dehydrogenase	0	0	0	0	9	8	0	2	4	0
Central Carbon Metabolism	Glycolysis	Aldose_1-epimerase	0	0	0	0	0	0	0	0	4	0
Central Carbon Metabolism	Glycolysis	ATP-dependent_6-phosphofructokinase	0	0	0	0	0	2	0	0	0	0
Central Carbon Metabolism	Glycolysis	dihydroxyacetone_kinase_subunit_K	0	0	0	0	0	0	0	0	2	0
Central Carbon Metabolism	Glycolysis	diphosphate-fructose-6-phosphate_1-phosphotransferases	0	3	0	0	0	0	0	0	0	0
Central Carbon Metabolism	Glycolysis	enolase	31	44	4	43	69	25	11	23	7	26
Central Carbon Metabolism	Glycolysis	fructose-16-bisphosphate_aldolase	2	8	0	4	10	0	0	0	0	0
Central Carbon Metabolism	Glycolysis	fructose-6-phosphate_aldolase	0	0	0	2	0	0	0	0	2	0
Central Carbon Metabolism	Glycolysis	fructose-bisphosphate_aldolase	37	47	16	62	34	21	8	28	69	38
Central Carbon Metabolism	Glycolysis	glucose-6-phosphate_isomerase	7	7	0	14	22	5	2	4	9	2
Central Carbon Metabolism	Glycolysis	glyceraldehyde-3-phosphate_dehydrogenase	106	129	37	154	149	95	53	88	98	110
Central Carbon Metabolism	Glycolysis	L-L-lactate_dehydrogenase	0	0	0	2	5	4	0	4	0	0
Central Carbon Metabolism	Glycolysis	L-lactate_dehydrogenase	40	61	13	69	72	19	31	36	42	45
Central Carbon Metabolism	Glycolysis	NADP-dependent_alcohol_dehydrogenase	2	6	0	10	0	0	0	4	18	2
Central Carbon Metabolism	Glycolysis	phosphoenolpyruvate_carboxykinase	60	68	16	97	64	20	18	33	74	32
Central Carbon Metabolism	Glycolysis	phosphoenolpyruvate_synthase	0	0	0	0	2	2	0	0	0	0
Central Carbon Metabolism	Glycolysis	phosphofructokinase	13	12	3	25	18	4	3	5	17	11
Central Carbon Metabolism	Glycolysis	phosphoglucomutase	26	18	3	28	27	6	3	7	20	10
Central Carbon Metabolism	Glycolysis	phosphoglycerate_kinase	41	72	15	64	58	30	26	23	43	34
Central Carbon Metabolism	Glycolysis	phosphoglyceromutase	9	13	4	10	23	4	2	6	11	8
Central Carbon Metabolism	Glycolysis	phosphopyruvate_hydratase	39	54	9	42	38	30	14	19	37	31
Central Carbon Metabolism	Glycolysis	polyphosphate_glucokinase	0	4	0	2	0	0	0	0	0	0
Central Carbon Metabolism	Glycolysis	polyphosphate-glucose_phosphotransferase	3	2	2	0	0	0	2	3	0	2
Central Carbon Metabolism	Glycolysis	pyrophosphate-fructose-6-phosphate_1-phosphotransferases	11	14	4	23	13	0	0	4	18	5
Central Carbon Metabolism	Glycolysis	pyruvate_dehydrogenase	0	3	0	0	39	12	0	0	0	4
Central Carbon Metabolism	Glycolysis	pyruvate_ferredoxin/flavodoxin_oxidoreductase	0	3	0	2	0	0	0	2	0	2
Central Carbon Metabolism	Glycolysis	pyruvate_formate-lyase	6	6	4	2	2	0	2	4	33	2
Central Carbon Metabolism	Glycolysis	pyruvate_kinase	35	37	24	29	54	29	10	13	34	24
Central Carbon Metabolism	Glycolysis	pyruvate_phosphate_dikinase	10	15	0	24	15	2	2	8	11	8
Central Carbon Metabolism	Glycolysis	pyruvate_synthase	3	0	0	0	0	0	0	0	0	0
Central Carbon Metabolism	Glycolysis	pyruvate:ferredoxin_oxidoreductase	0	0	0	2	0	0	0	3	2	0
Central Carbon Metabolism	Glycolysis	triose-phosphate_isomerase	15	21	3	20	29	5	0	9	14	13
Central Carbon Metabolism	Glycolysis/Citric acid cycle	dihydrolipoamide_acyltransferase	2	5	5	4	0	0	0	4	2	6
Central Carbon Metabolism	Glycolysis/Citric acid cycle	dihydrolipoamide_dehydrogenase	3	3	0	3	8	2	3	0	5	2
Central Carbon Metabolism	Glycolysis/Citric acid cycle	dihydrolipoyl_dehydrogenase	0	2	0	2	0	0	0	0	0	0
Central Carbon Metabolism	pentose phosphate pathway	6-phosphogluconate_dehydrogenase	0	0	0	0	3	0	0	0	2	0
Central Carbon Metabolism	Pentose phosphate pathway	glucose-6-phosphate_1-dehydrogenase	0	0	0	0	2	0	0	0	0	0
Central Carbon Metabolism	Pentose phosphate pathway	phosphoketolase	0	0	0	0	2	0	0	0	0	0
Central Carbon Metabolism	Pentose phosphate pathway	ribokinase	6	6	0	4	9	4	2	2	3	2
Central Carbon Metabolism	Pentose phosphate pathway	transaldolase	0	0	0	6	5	0	0	0	0	0
Central Carbon Metabolism	Pyruate metabolism	phosphate_acetyltransferase	6	6	3	10	9	2	0	0	7	3
Central Carbon Metabolism	Pyruvate metabolism	acetaldehyde_dehydrogenase	0	0	0	2	0	0	3	0	0	0
Central Carbon Metabolism	Pyruvate metabolism	formate_acetyltransferase	20	18	2	30	17	10	2	5	6	9
Central Carbon Metabolism	Pyruvate metabolism	malate_synthase	0	2	0	0	2	4	0	0	0	0
Energy	Energy	NADH_dehydrogenase	4	4	4	2	5	2	0	0	4	3
Energy	Energy	NADH-quinone_oxidoreductase_subunit_G	3	2	0	0	0	0	0	0	0	2
Energy	Energy	nucleoside_diphosphate_kinase	2	0	0	6	10	3	0	0	0	0
Fatty acid biosynthesis	Fatty acid biosynthesis	3-ketoacyl-ACP_reductase	0	0	0	0	2	2	0	0	0	0
Fatty acid biosynthesis	Fatty acid biosynthesis	3-oxoacyl-ACP_synthase	0	0	0	0	0	2	0	0	0	0
Fatty acid biosynthesis	Fatty acid biosynthesis	ACP_S-malonyltransferase	0	5	0	8	26	0	0	4	3	2
Fatty acid biosynthesis	Fatty acid biosynthesis	decaprenylphosphoryl-beta-D-ribose_oxidase	0	0	0	0	0	0	0	0	0	2
Fatty acid biosynthesis	Fatty acid biosynthesis	enoyl-ACP_reductase	0	0	0	0	4	0	0	0	0	0
Fatty acid biosynthesis	Fatty acid biosynthesis	glycerate_kinase	0	0	0	0	3	0	0	0	0	0
Fatty acid biosynthesis	Fatty acid biosynthesis	glycerol_acyltransferase	0	0	2	0	0	0	0	0	2	0
Fatty acid biosynthesis	Fatty acid biosynthesis	glycerol_dehydrogenase	0	0	0	0	4	2	0	0	0	0
Fatty acid biosynthesis	Fatty acid biosynthesis	glycerol_kinase	2	7	2	8	7	3	3	2	0	4
Fatty acid biosynthesis	Fatty acid biosynthesis	glycerol_uptake_facilitator_protein	0	0	0	3	0	0	0	0	0	0
Fatty acid biosynthesis	Fatty acid biosynthesis	glycerol-3-phosphate_dehydrogenase_partial	0	0	0	0	4	0	0	0	0	2
General	General	acyl_carrier_protein	0	0	0	0	2	0	0	0	0	0
General	General	amino_acid_carrier_protein	0	0	0	2	0	0	0	0	0	0
General	General	amino_acid_kinase_family_protein	0	0	0	0	2	0	0	0	0	0
General	General	AMP-binding_enzyme	0	0	0	2	2	0	0	0	2	0
General	General	ATP-binding_protein	0	3	0	0	6	5	0	0	3	0
General	General	calcium-binding_protein	0	0	0	0	0	4	0	0	0	0
General	General	conserved_protein	4	3	0	4	7	0	0	3	3	3
General	General	Conserved_protein/domain_typically_associated_with_flavoproteinsoxygenases_DIM6/NTAB_family	0	0	0	0	0	0	0	0	2	0
General	General	dehydrogenase	4	2	0	8	7	0	0	0	2	0
General	General	epimerase	0	2	0	6	12	3	0	0	8	3
General	General	glycosyltransferase	23	20	8	25	21	3	4	8	29	9
General	General	GNAT_family_acetyltransferase	0	0	0	0	2	0	0	0	0	0
General	General	hydrogenase-4_component	0	0	0	0	0	2	0	0	0	2
General	General	hydrolase	0	2	0	0	3	0	0	0	0	0
General	General	inorganic_pyrophosphatase	0	2	0	0	3	3	0	0	0	0
General	General	ketose-bisphosphate_aldolase	0	0	0	0	0	0	2	0	0	0
General	General	lipoprotein	0	2	0	3	3	4	0	0	0	0
General	General	methyltransferase	2	2	0	2	2	0	0	0	0	0
General	General	NAD_synthetase	2	2	0	0	0	0	0	0	0	0
General	General	NADPH-dependent_FMN_reductase	0	0	0	0	0	2	0	0	0	0
General	General	O-methyltransferase	2	2	0	2	0	0	0	0	0	0
General	General	oxidoreductase	0	2	0	2	8	4	0	0	0	0
General	General	oxidoreductase_NAD-binding_domain_protein	2	0	0	0	0	0	0	0	2	0
General	General	polyphosphate_kinase	0	2	0	0	4	0	0	2	0	0
General	General	pyrophosphatase	0	0	0	0	2	0	0	0	0	0
General	General	regulatory_protein	0	0	0	0	3	0	0	0	0	0
General	General	serine/threonine_protein_kinase	4	9	0	3	11	4	0	0	0	0
Membrane	Adhesion	adhesin	2	0	0	0	0	0	0	0	0	0
Membrane	Citric acid Cycle	succinate_dehydrogenase	16	13	2	6	12	0	3	5	10	7
Membrane	Citric acid Cycle	succinate_dehydrogenase_flavoprotein	0	2	0	0	6	0	0	0	0	0
Membrane	Citric acid Cycle	succinate_dehydrogenase_or_fumarate_reductase_flavoprotein_subunits	0	2	0	0	0	0	0	0	0	0
Membrane	Energy	Archaeal/vacuolar-type_H+-ATPase	2	4	3	5	0	0	3	3	17	0
Membrane	Energy	cytochrome_C	0	0	0	0	0	2	0	0	0	0
Membrane	Energy	cytochrome_c_oxidase_subunit_II	0	0	0	0	2	0	0	0	0	0
Membrane	Energy	electron_transfer_flavoprotein	6	2	6	7	2	0	0	4	3	2
Membrane	Energy	F0F1_ATP_synthase	11	10	2	7	24	10	0	3	15	4
Membrane	Energy	Na+/H+-dicarboxylate_symporters	2	0	0	0	0	0	0	0	0	0
Membrane	Membrane	flotillin	3	4	0	3	4	0	0	0	7	2
Membrane	Membrane	membrane_alanyl_aminopeptidase	3	5	3	3	0	0	0	0	6	0
Membrane	Membrane	membrane_protein	19	2	0	16	18	35	5	6	17	25
Membrane	Membrane	mucin	5	9	4	7	5	0	2	4	13	7
Membrane	Membrane	Predicted_metal-dependent_hydrolase	0	0	0	0	0	0	0	2	2	0
Membrane	Membrane	pullulanase_family_protein	5	0	0	2	0	0	0	0	0	3
Membrane	Structure	polysaccharide_deacetylase	0	3	0	0	2	0	0	0	0	0
Membrane	Structure	S-layer_homology_domain	12	4	2	8	0	2	12	5	22	2
Membrane	Transport	ABC_transporter	2	0	0	0	2	0	0	0	2	0
Membrane	Transport	ABC_transporter_ATP-binding_protein	0	0	2	6	5	0	0	0	5	2
Membrane	Transport	ABC_transporter_ATPase	0	0	0	2	0	0	0	0	0	0
Membrane	Transport	ABC_transporter_permease	0	0	0	0	2	0	0	0	0	0
Membrane	Transport	ABC_transporter_substrate-binding_protein	2	2	3	3	18	4	0	0	2	0
Membrane	Transport	ABC-type_Co2+_transport_system_periplasmic_components	4	0	0	3	0	0	2	2	7	2
Membrane	Transport	autotransporter_beta-domain_protein	0	0	0	3	0	0	0	8	0	18
Membrane	Transport	basic_membrane_protein	0	2	0	0	0	0	0	0	0	0
Membrane	Transport	beta-13-N-acetylglucosaminyltransferase	4	4	0	5	3	0	0	3	3	2
Membrane	Transport	cell_envelope_biogenesis_protein_OmpA	0	0	0	0	0	0	0	0	0	5
Membrane	Transport	DoxX_family_protein	0	4	0	0	2	0	2	0	2	0
Membrane	Transport	ElaB_protein	0	0	0	0	0	6	0	0	0	0
Membrane	Transport	extracellular_solute-binding_protein_family_5	0	0	0	0	0	0	0	0	3	0
Membrane	Transport	ligand-gated_channel	0	0	0	0	3	2	0	0	0	0
Membrane	Transport	major_outer_membrane_protein	5	5	0	0	0	0	5	0	0	0
Membrane	Transport	major_outer_membrane_protein_IB	0	0	0	0	3	0	0	0	0	0
Membrane	Transport	major_outer_membrane_protein_mspA	0	0	0	2	0	0	0	0	0	0
Membrane	Transport	major_outer_membrane_protein_P	0	0	0	0	0	2	0	0	0	0
Membrane	Transport	maltoporin	0	0	0	0	2	3	0	0	0	0
Membrane	Transport	mannose_permease_iid_component	0	0	0	0	2	0	0	0	0	0
Membrane	Transport	metal_cation_ABC_superfamily_ATP_binding_cassette_transportersbinding_protein	0	0	0	0	2	0	0	0	0	0
Membrane	Transport	MFS_transporter	0	2	0	0	2	0	0	0	0	0
Membrane	Transport	nickel_transport_complex_transmembrane_protein_NikM	2	0	0	0	0	0	0	5	19	0
Membrane	Transport	nickel_transporter	0	0	0	0	0	0	0	0	4	0
Membrane	Transport	outer_membrane_autotransporter_barrel_domain_protein	2	0	0	0	0	0	0	0	0	0
Membrane	Transport	outer_membrane_insertion_signal	9	0	0	0	0	0	0	0	2	0
Membrane	Transport	outer_membrane_protease	0	0	0	0	0	0	0	0	2	0
Membrane	Transport	outer_membrane_protein	0	0	0	0	0	3	0	0	0	0
Membrane	Transport	outer_membrane_protein_18/16	0	0	0	0	2	0	0	0	0	0
Membrane	Transport	outer_membrane_protein_40	6	0	0	5	0	0	2	0	10	0
Membrane	Transport	outer_membrane_protein_A	0	0	0	0	5	0	0	0	0	0
Membrane	Transport	outer_membrane_protein_beta-barrel_domain_protein	8	2	0	2	0	2	0	0	2	0
Membrane	Transport	outer_membrane_receptor_FepA	0	0	0	0	11	5	0	0	0	2
Membrane	Transport	peptide_ABC_transporter_substrate-binding_protein	4	0	0	0	0	0	0	0	5	0
Membrane	Transport	phosphotransferase	0	4	0	0	3	0	2	0	2	0
Membrane	Transport	phosphotransferase_system_mannose-specific_EIIC	0	0	0	0	2	0	0	0	0	0
Membrane	Transport	porin	5	21	0	9	50	48	2	7	0	24
Membrane	Transport	preprotein_translocase_subunit_SecA	0	0	0	0	2	0	0	0	0	0
Membrane	Transport	preprotein_translocase_subunit_SecB	0	0	0	0	0	2	0	0	0	0
Membrane	Transport	PTS_fructose_transporter	2	0	0	7	9	9	0	0	5	2
Membrane	Transport	PTS_glucose_transporter	0	0	0	0	0	2	0	0	0	0
Membrane	Transport	PTS_lactose_transporter	0	0	0	2	2	0	0	0	2	2
Membrane	Transport	PTS_mannose_transporter	2	0	0	5	10	2	0	0	5	3
Membrane	Transport	PTS_sucrose_transporter	0	0	0	0	0	0	0	0	2	0
Membrane	Transport	PTS_sugar_transporter	2	0	0	6	2	0	0	0	2	0
Membrane	Transport	PTS_system_mannose/fructose/sorbose_family_transporter	0	0	0	0	2	0	0	0	0	0
Membrane	Transport	RagA_protein	5	0	0	5	0	0	0	0	0	0
Membrane	Transport	receptor_antigen_A	0	3	0	6	0	0	0	0	2	0
Membrane	Transport	receptor_antigen_B	0	0	0	9	0	0	0	0	0	0
Membrane	Transport	ribose_ABC_transporter_ATP-binding_protein	0	0	0	0	0	0	0	0	2	0
Membrane	Transport	signal_peptide_protein	0	0	0	2	7	0	0	0	0	0
Membrane	Transport	signal_recognition_particle	2	0	0	2	6	0	0	0	0	2
Membrane	Transport	SmpA_/_OmlA_family_protein	0	0	0	0	0	2	0	0	0	0
Membrane	Transport	SPFH_domain_Band_7_family_protein	0	0	0	0	0	0	0	0	3	0
Membrane	Transport	SPFH/Band_7/PHB_domain_protein	3	0	0	2	6	0	0	0	0	0
Membrane	Transport	SSS_family_APC_transporter	0	0	0	0	2	0	0	0	0	0
Membrane	Transport	SufB/sufD_domain_protein	0	2	0	0	0	0	0	0	0	0
Membrane	Transport	sugar_ABC_transporter_ATP-binding_protein	52	56	17	80	72	15	18	29	64	41
Membrane	Transport	sugar_ABC_transporter_permease	0	0	0	0	6	0	0	0	0	0
Membrane	Transport	sugar_ABC_transporter_substrate-binding_protein	0	0	0	0	0	2	0	0	0	0
Membrane	Transport	sugar_transporter	0	2	0	0	5	5	0	0	0	0
Membrane	Transport	surface_protein_A	0	0	0	0	7	9	0	0	0	0
Membrane	Transport	susd_and_RagB_outer_membrane_lipoprotein	0	0	4	0	0	0	0	0	0	0
Membrane	Transport	SusD_family_protein	0	0	0	2	0	0	0	0	2	0
Membrane	Transport	The_GLUG_motif	0	0	0	0	0	0	0	0	2	0
Membrane	Transport	TonB-dependent_receptor	0	0	0	0	12	11	0	0	11	0
Membrane	Transport	TonB-linked_outer_membrane_protein_SusC/RagA_family	18	0	2	4	0	0	3	2	14	0
Membrane	Transport	TonB-linked_receptor_Tlr	0	0	0	0	0	0	0	0	3	0
Membrane	Transport	transporter	2	0	0	0	0	0	0	0	0	0
Membrane	Transport	type_II_and_III_secretion_system_protein	2	0	0	0	0	0	0	2	0	0
Membrane	Transport	YciI-like_protein	0	0	0	0	2	0	0	0	0	0
Nucleotide sugar metabolism	Nucleotide sugar metabolism	glucose-1-phosphate_thymidylyltransferase	3	2	2	3	9	5	0	0	2	3
Nucleotide sugar metabolism	Nucleotide sugar metabolism	nucleotide_sugar_dehydrogenase	0	0	0	2	7	0	0	0	2	0
Nucleotide sugar metabolism	Nucleotide sugar metabolism	ribonucleotide-diphosphate_reductase	0	0	0	0	7	6	0	0	0	0
Nucleotide sugar metabolism	Nucleotide sugar metabolism	ribose-phosphate_pyrophosphokinase	3	2	2	2	5	5	0	2	2	2
Nucleotide sugar metabolism	Nucleotide sugar metabolism	S-adenosyl-L-homocysteine_hydrolase	0	0	0	0	4	3	0	0	0	0
Nucleotide sugar metabolism	Nucleotide sugar metabolism	uracil_phosphoribosyltransferase	0	2	0	0	7	3	0	0	2	0
Nucleotide sugar metabolism	Purine metabolism	adenylate_kinase	0	0	0	0	3	0	0	0	0	0
Nucleotide sugar metabolism	Purine metabolism	adenylosuccinate_synthetase	0	0	0	0	3	2	0	0	0	0
Nucleotide sugar metabolism	Purine metabolism	inosine-5~-monophosphate_dehydrogenase	0	0	0	0	4	2	0	0	0	0
Nucleotide sugar metabolism	Purine metabolism	phosphoribosylformylglycinamidine_synthase	0	0	0	0	5	0	0	0	0	0
Nucleotide sugar metabolism	Pyrimidine biosynthesis	cytidylate_kinase	0	0	0	0	5	0	0	0	0	0
Nucleotide sugar metabolism	Pyrimidine biosynthesis	dihydroorotase	0	0	0	0	0	3	0	0	0	0
Nucleotide sugar metabolism	Pyrimidine biosynthesis	orotate_phosphoribosyltransferase	0	0	0	0	2	0	0	0	0	0
Nucleotide sugar metabolism	Pyruate metabolism	phosphotransacetylase	0	0	0	0	4	5	0	0	0	0
Other	??	ATP-dependent_Clp_protease_ATP-binding_protein	2	0	0	0	6	0	0	0	0	0
Other	??	epstein-Barr_nuclear_antigen_1_domain_protein	0	0	0	0	0	9	0	0	0	0
Other	??	integration_host_factor	4	4	4	4	7	3	2	3	5	2
Other	??	osmotically_inducible_protein_OsmC	0	0	0	0	2	0	0	0	0	0
Other	??	TRL-like_protein_family	2	0	0	2	0	0	0	3	4	0
Other	??	type_	0	0	0	0	0	7	0	0	0	0
Other	Bacteriocin	YcaO-like_family	0	0	0	0	2	0	0	0	0	0
Other	Butyrate metabolism	gamma-aminobutyrate_metabolism_dehydratase/isomerase	0	0	0	0	0	0	0	0	3	0
Other	Cofacter biosynthesis	pyridoxal_biosynthesis_lyase	0	0	0	0	5	2	0	0	0	0
Other	Cofactor-vitamin synthesis	Cobalamin_biosynthesis_protein_CbiK_Co2+_chelatase	3	2	0	2	0	0	3	3	3	0
Other	Cofactor-vitamin synthesis	nicotinamidase	0	0	0	0	2	0	0	0	0	0
Other	Cofactor-vitamin synthesis	nicotinate_phosphoribosyltransferase	5	2	0	14	0	2	0	0	5	3
Other	Copper binding	copper_homeostasis_protein_CutC	0	0	0	2	2	0	0	0	0	0
Other	Energy	electron_transporter	0	3	0	5	0	0	0	0	3	0
Other	Hypothetial protein	hypothetical_protein	21	17	17	51	11	9	18	35	50	40
Other	Inositol phosphate metabolism	5-deoxyglucuronate_isomerase	0	2	0	0	4	0	0	0	0	0
Other	Inositol phosphate metabolism	inositol_2-dehydrogenase	2	0	0	3	0	0	0	0	0	0
Other	Inositol phosphate metabolism	inositol-3-phosphate_synthase	2	0	0	2	0	0	0	0	0	0
Other	Inositol phosphate metabolism	inosose_dehydratase	0	0	0	2	0	0	0	0	0	0
Other	Metabolism of cofactors and vitamins	34-dihydroxy-2-butanone_4-phosphate_synthase	0	0	0	0	2	0	0	0	0	0
Other	Nitrogen metabolism	formamidase	0	0	0	0	0	0	0	0	3	0
Other	Other	glyoxalase	0	2	0	0	0	2	0	0	0	0
Other	Other	GTP-binding_protein_YchF	0	0	0	0	2	0	0	0	0	0
Other	Other	guanosine_pentaphosphate_synthetase_I/polyribonucleotidesnucleotidyltransferase_partial	0	0	0	3	0	0	0	0	0	0
Other	Other	isocitrate_lyase	0	5	0	0	10	5	0	0	0	0
Other	Other	LemA_family_protein	0	2	0	0	5	0	0	0	2	0
Other	Other	methylthioadenosine_phosphorylase	0	0	0	0	2	2	0	0	0	0
Other	Other	mIHF_protein	0	0	0	0	3	0	0	0	0	0
Other	Other	missing_note_nr_qualifer	7	2	0	6	0	0	2	3	5	3
Other	Other	molybdenum_cofactor_biosynthesis_protein_MoaA	2	2	0	0	0	0	0	0	2	0
Other	Other	periplasmic_solute-binding_family_protein	0	0	0	0	4	0	0	0	0	0
Other	Other	PF04461_family_protein	0	0	0	0	4	0	0	0	0	0
Other	Other	PF04536_family_protein_partial	0	0	0	0	4	0	0	0	0	0
Other	Other	PF09861_family_protein	0	0	0	2	0	0	0	0	0	0
Other	Other	PF10698_family_protein	0	0	0	0	0	0	0	0	2	0
Other	Other	PF12099_family_protein	0	0	0	0	0	0	0	0	6	0
Other	Other	PF12683_family_protein	0	0	0	2	0	0	0	2	3	0
Other	Other	PF14026_family_protein	0	0	0	0	7	0	0	0	0	0
Other	Other	phosphoenolpyruvate-protein_phosphotransferase	36	22	12	36	26	4	9	13	38	18
Other	Other	phosphotriesterase	0	0	0	2	0	0	0	0	0	0
Other	Other	prevent-host-death_protein	0	0	0	0	2	0	0	0	0	0
Other	Other	propanediol_utilization_protein_PduB	7	0	7	0	0	0	2	4	14	0
Other	Other	PRTRC_system_protein_E	0	0	0	0	2	0	0	0	0	0
Other	Pantothenate and CoA biosynthesis	pantoate-beta-alanine_ligase_partial	0	0	0	0	2	0	0	0	0	0
Other	Polyketide sugar unit biosynthesis	dTDP-glucose_46-dehydratase	0	0	0	2	2	0	0	0	0	0
Other	Propionic acid fermentation	succinate_CoA_transferase	0	4	0	0	3	0	0	0	0	0
Other	Recombination	recombinase_RecA	0	0	0	0	4	2	0	0	0	0
Other	RNA degredation	ribonuclease	0	0	0	5	3	0	0	0	0	0
Other	Self-defense	CRISPR-associated_protein_Cse4	2	0	0	0	2	0	0	0	0	0
Other	Sporulation	DivIVA_protein	5	0	0	0	3	0	0	2	6	0
Other	Structure	PREDICTED:_microtubule-actin_cross-linking_factor_1_isoforms_1/2/3/5s	2	0	0	2	0	0	2	0	0	0
Other	Urea cycle	acetylglutamate_kinase	0	0	0	0	2	0	0	0	0	0
Other	Urea cycle	N-acetyl-gamma-glutamyl-phosphate_reductase	0	0	0	0	0	0	0	0	2	0
Other	Vitamin B6 biosynthesis	4-phosphoerythronate_dehydrogenase	0	0	0	0	3	0	0	2	0	0
Peptidoglycan biosynthesis	Peptidoglycan biosynthesis	amino_acid_aminotransferase	0	0	0	0	0	0	0	0	0	2
Peptidoglycan biosynthesis	Peptidoglycan biosynthesis	D-alanine-D-alanine_ligase	0	0	0	2	4	0	0	0	0	0
Peptidoglycan biosynthesis	Peptidoglycan biosynthesis	exopolysaccharide_biosynthesis_protein	0	2	0	0	13	8	0	0	0	0
Peptidoglycan biosynthesis	Peptidoglycan biosynthesis	N-acetylglucosamine-6-phosphate_deacetylase	0	0	0	0	2	0	0	0	0	0
Peptidoglycan biosynthesis	Peptidoglycan biosynthesis	N-acylglucosamine_2-epimerase	0	0	0	2	4	0	0	0	2	0
Peptidoglycan biosynthesis	Peptidoglycan biosynthesis	O-antigen_biosynthesis_protein	0	0	0	0	4	3	0	0	0	0
Peptidoglycan biosynthesis	Peptidoglycan biosynthesis	phosphoglucosamine_mutase	4	3	0	3	4	0	0	0	5	2
Peptidoglycan biosynthesis	Peptidoglycan synthesis	SLH_domain_protein	2	0	0	0	0	0	0	0	0	0
Peptidoglycan biosynthesis	Peptidoglycan synthesis	UDP-N-acetyl-D-galactosamine_dehydrogenase	0	0	0	0	8	5	0	2	0	0
Peptidoglycan biosynthesis	Peptidoglycan synthesis	UDP-N-acetyl-D-glucosamine_dehydrogenase	0	0	0	0	2	3	0	0	0	0
Peptidoglycan biosynthesis	Peptidoglycan synthesis	UDP-N-acetylglucosamine_2-epimerase	0	0	0	0	2	0	0	0	0	0
Peptidoglycan biosynthesis	Peptidoglycan synthesis	UDP-N-acetylglucosamine_pyrophosphorylase	0	0	0	0	6	0	0	0	0	0
Peptidoglycan biosynthesis	Peptidoglycan synthesis	UDP-N-acetylmuramate-alanine_ligase	0	0	0	2	0	0	0	0	0	0
Peptidoglycan biosynthesis	Peptidoglycan synthesis	UDP-N-acetylmuramoyl-L-alanyl-D-glutamate_synthetase	0	0	0	0	2	0	0	0	0	0
Peptidoglycan biosynthesis	Peptidoglycan synthesis	UDP-N-acetylmuramoylalanyl-D-glutamate-26-diaminopimelate_ligases	0	0	0	0	0	0	0	0	2	0
Protein processing	Peptidase	peptidase	0	4	0	0	7	0	0	0	0	2
Protein processing	Peptidase	peptidase_dimerization_domain_protein	2	2	0	2	0	0	0	0	3	0
Protein processing	Peptidase	peptidase_M20	0	0	0	0	2	2	0	3	0	0
Protein processing	Peptidase	peptidase_M23	0	0	0	0	5	6	0	0	0	0
Protein processing	Peptidase	peptidase_M24	0	0	0	0	2	0	0	0	0	0
Protein processing	Peptidase	peptidase_M75	0	0	0	0	5	0	0	0	0	0
Protein processing	Peptidase	peptidase_S9	2	2	0	7	5	0	0	2	4	2
Protein processing	Peptidase	Xaa-Pro_aminopeptidase	3	2	0	2	2	0	0	0	4	0
Protein processing	Protein breakdown	amidohydrolase	0	2	0	4	0	0	0	0	4	0
Protein processing	Protein breakdown	aminopeptidase_1	0	0	0	0	0	2	0	0	0	0
Protein processing	Protein breakdown	ATP-dependent_proteinase_ATP-binding_chain	0	0	0	0	0	2	0	0	0	0
Protein processing	Protein breakdown	beta-aspartate_methyltransferase	0	0	0	0	0	0	0	0	3	0
Protein processing	Protein breakdown	beta-aspartyl_peptidase	2	2	3	2	0	0	4	5	3	2
Protein processing	Protein breakdown	cytosol_aminopeptidase_family_catalytic_domain_proteins	0	0	0	2	0	0	0	0	0	0
Protein processing	Protein breakdown	Dipeptidase	2	4	0	3	0	0	0	0	7	3
Protein processing	Protein breakdown	lysine-specific_cysteine_proteinase	0	0	0	2	0	0	0	4	2	0
Protein processing	Protein breakdown	metallopeptidase_family_M24	0	2	0	0	0	0	0	0	0	0
Protein processing	Protein export	trigger_factor	0	0	0	2	7	6	0	0	0	0
Protein processing	Protein modification	dolichol-phosphate_mannosyltransferase	0	0	0	0	2	0	0	0	0	0
Protein processing	Protein processing	microcompartment_protein	0	2	0	0	0	0	0	2	0	0
Protein processing	Protein processing	peptidylprolyl_isomerase	0	0	0	0	3	0	0	0	0	0
Protein processing	Protein transport	60_kDa_chaperonin	0	2	0	0	0	0	0	0	2	2
Protein processing	Protein transport	chaperone_HscA	0	0	0	2	0	0	0	0	0	0
Protein processing	Protein transport	chaperonin_GroEL	31	30	9	32	40	16	6	15	42	23
Protein processing	Protein transport	molecular_chaperone	0	0	0	2	0	0	0	0	0	0
Protein processing	Protein transport	protein_disaggregation_chaperone	3	4	0	5	10	8	0	0	2	0
Redox	Folate biosynthesis	methylenetetrahydromethanopterin_reductase	0	0	0	3	0	0	0	2	0	0
Redox	Glyoxylate and dicarboxylate metabolism	2-hydroxy-acid_oxidase	7	0	0	3	0	0	0	2	2	2
Redox	Methanogenesis	f420-dependent_methylenetetrahydromethanopterin_dehydrogenases	0	0	0	4	0	0	0	0	0	0
Redox	Oxidation	cupin	0	0	0	2	3	0	0	0	0	0
Redox	Oxidative stress	alkyl_hydroperoxide_reductase	0	0	0	0	5	0	0	0	0	0
Redox	Oxidative stress	glutathione_amide-dependent_peroxidase	0	0	0	0	0	5	0	0	0	0
Redox	Oxidative stress	glutathione_synthetase	0	0	0	0	2	5	0	0	0	0
Redox	Oxidative stress	glutathione_transferase	4	0	0	2	3	0	0	0	3	0
Redox	Proponoate metabolism	methylcitrate_synthase	0	0	0	0	6	3	0	0	0	0
Redox	Redox	betaine_reductase	4	2	5	6	0	2	2	7	17	0
Redox	Redox	carboxysome_shell_protein	0	2	0	0	0	0	0	3	4	0
Redox	Redox	FAD-dependent_oxidoreductase	4	18	3	15	21	6	7	5	7	17
Redox	Redox	FeS_cluster_assembly_protein	0	2	0	3	4	0	0	0	2	0
Redox	Redox	FeS_cluster_assembly_protein_SufD	0	2	0	0	0	0	0	0	0	0
Redox	Redox	flavin_reductase	0	3	0	0	6	0	0	0	0	0
Redox	Redox	flavodoxin	0	0	0	2	2	0	0	0	0	0
Redox	Redox	glycine_dehydrogenase	6	2	2	7	10	0	0	2	25	0
Redox	Redox	glycine_reductase_subunit_ABC	0	0	0	0	0	3	0	0	0	0
Redox	Redox	Glycine/sarcosine/betaine_reductase	4	2	5	3	0	2	2	7	14	0
Redox	Redox	GMC_family_oxidoreductase	0	2	0	0	3	5	0	0	0	2
Redox	Redox	isocitrate_dehydrogenase	2	0	0	4	0	0	0	0	2	0
Redox	Redox	major_carboxysome_shell_protein_1A	0	0	0	0	2	0	0	0	0	0
Redox	Redox	mercuric_reductase	0	0	0	0	4	0	0	0	3	0
Redox	Redox	nitrate_reductase_A_subunit_alpha	0	6	0	0	6	4	0	0	0	0
Redox	Redox	nitric_oxide_reductase	0	0	0	0	2	0	0	0	0	0
Redox	Redox	nitrite_reductase	0	0	0	2	4	3	0	0	0	4
Redox	Redox	nitroreductase_family_protein	0	0	0	0	2	0	0	0	0	0
Redox	Redox	peroxiredoxin	0	0	0	2	0	0	0	0	4	0
Redox	Redox	thioredoxin	0	0	0	0	6	0	0	0	9	0
Redox	Redox	Threonine_dehydrogenase_and_related_Zn-dependent_dehydrogenasess	0	0	0	0	0	0	0	2	0	0
Redox	reduce carbonyl substrates	aldo/keto_reductase	3	0	0	3	2	0	0	0	3	0
Redox	Reduction	diacetyl_reductase	0	0	0	0	4	0	0	0	0	0
Redox	Sulfur metabolism	flavocytochrome_c	0	0	0	0	0	0	0	0	4	0
Replication	Cell division	cell_division_protein_DivIVA	3	0	0	5	4	0	0	0	2	0
Replication	Cell division	cell_division_protein_FtsX	0	0	0	2	0	0	0	0	0	0
Replication	Cell division	cell_division_protein_FtsZ	0	2	0	0	6	0	0	0	0	0
Replication	DNA binding	histone_HMtA	0	0	0	5	0	0	0	0	0	0
Replication	DNA binding	TIGR00266_family_protein	5	0	0	2	0	0	2	4	2	5
Replication	DNA binding	YodA_domain_protein	0	0	0	0	0	0	0	0	2	0
Replication	DNA breakdown	endonuclease	0	0	0	0	3	0	0	0	0	0
Replication	DNA breakdown	endoribonuclease	0	0	0	0	5	0	0	0	0	0
Replication	DNA replication	chromosome_partitioning_ATPase	0	0	2	0	2	0	0	0	0	0
Replication	DNA replication	DEAD/DEAH_box_helicase	5	0	0	0	5	0	0	0	0	0
Replication	DNA replication	DNA_gyrase_subunit_A	0	0	0	0	3	0	0	0	0	0
Replication	DNA replication	DNA_helicase	3	2	0	4	2	0	0	0	5	0
Replication	DNA replication	DNA_polymerase_III_subunit_beta	0	2	0	0	0	0	0	0	0	0
Replication	DNA replication	DNA_topoisomerase_I	0	0	0	0	2	0	0	0	0	0
Replication	DNA replication	DNA-binding_protein	0	2	0	4	14	2	0	0	2	2
Replication	DNA replication	DNA-binding_protein-alpha	0	0	0	0	2	0	0	0	0	0
Replication	DNA replication	DnaK_family_protein	8	11	3	12	23	13	3	3	7	6
Replication	DNA replication	single-stranded_DNA-binding_protein	0	0	0	2	2	0	0	0	0	0
Starch and sugar processing metabolism	Fructose and mannose metabolism	mannitol_2-dehydrogenase	2	2	0	5	0	0	0	0	2	0
Starch and sugar processing metabolism	Fructose and mannose metabolism	phosphomannomutase	0	0	0	0	2	0	0	0	0	0
Starch and sugar processing metabolism	Galactose metabolism	Galactokinase	0	3	0	5	3	0	2	0	2	0
Starch and sugar processing metabolism	Galactose metabolism	UDP-glucose_4-epimerase	0	2	0	4	6	0	0	0	2	3
Starch and sugar processing metabolism	Galactose metabolism	UTP-glucose-1-phosphate_uridylyltransferase	3	2	2	6	13	3	0	2	9	5
Starch and sugar processing metabolism	Galactose metabolism	UTP-hexose-1-phosphate_uridylyltransferase	8	5	0	10	0	0	0	0	3	2
Starch and sugar processing metabolism	Glucan storage	alpha-14-glucan:maltose-1-phosphate_maltosyltransferases	5	12	6	3	10	0	2	0	5	5
Starch and sugar processing metabolism	Glycogen biosynthesis	1,4-alpha-glucan_branching_enzyme	37	34	13	52	28	5	7	10	33	27
Starch and sugar processing metabolism	glycoprotein and glycolipid biosynthesis	acetylglucosamine-1-phosphate_uridylyltransferase	0	0	0	0	2	0	0	0	0	0
Starch and sugar processing metabolism	Glycoprotein breakdown	alpha-galactosidase	0	0	0	4	0	0	0	0	0	0
Starch and sugar processing metabolism	Glycoprotein breakdown	alpha-glucosidase	0	0	0	3	0	0	0	0	0	3
Starch and sugar processing metabolism	Starch and sucrose metabolism	4-alpha-glucanotransferase	6	4	0	11	23	7	0	5	4	0
Starch and sugar processing metabolism	Starch and sucrose metabolism	amylosucrase	0	0	0	0	6	2	0	0	0	0
Starch and sugar processing metabolism	Starch and sucrose metabolism	bacterial_group_2_Ig-like_protein	0	0	0	0	0	0	0	0	0	6
Starch and sugar processing metabolism	Starch and sucrose metabolism	beta-galactosidase	0	8	3	3	5	0	0	0	2	0
Starch and sugar processing metabolism	Starch and sucrose metabolism	beta-glucosidase	0	0	0	0	0	0	0	0	4	0
Starch and sugar processing metabolism	Starch and sucrose metabolism	carbohydrate_kinase_PfkB_family	0	3	0	0	2	0	0	0	0	0
Starch and sugar processing metabolism	Starch and sucrose metabolism	endo-14-D-glucanase	0	0	0	0	2	0	0	0	0	0
Starch and sugar processing metabolism	Starch and sucrose metabolism	glucokinase	5	8	4	9	0	0	0	0	14	0
Starch and sugar processing metabolism	Starch and sucrose metabolism	glucose-1-phosphate_adenylyltransferase	32	33	10	34	23	14	17	20	26	15
Starch and sugar processing metabolism	Starch and sucrose metabolism	glycogen_biosynthesis_protein_GlgD	0	0	0	0	7	5	0	0	0	0
Starch and sugar processing metabolism	Starch and sucrose metabolism	glycogen_phosphorylase	9	7	0	14	16	3	0	3	6	5
Starch and sugar processing metabolism	Starch and sucrose metabolism	glycogen_synthase	0	0	0	0	2	0	0	0	0	2
Starch and sugar processing metabolism	Starch and sucrose metabolism	glycogen-debranching_protein	4	2	0	5	5	0	0	0	0	0
Starch and sugar processing metabolism	Starch and sucrose metabolism	glycogen/starch_synthase_ADP-glucose_type	2	0	0	0	0	0	0	0	0	0
Starch and sugar processing metabolism	Starch and sucrose metabolism	glycosyl_hydrolase_family_32	0	2	2	0	0	0	0	0	2	0
Starch and sugar processing metabolism	Starch and sucrose metabolism	glycosyl_hydrolase_family_33	0	2	0	0	0	0	0	0	0	0
Starch and sugar processing metabolism	Starch and sucrose metabolism	maltodextrin_phosphorylase	2	0	0	3	0	0	0	0	0	0
Starch and sugar processing metabolism	Starch and sucrose metabolism	maltooligosyl_trehalose_synthase	0	0	0	2	2	0	0	0	0	0
Starch and sugar processing metabolism	Starch and sucrose metabolism	maltose_O-acetyltransferase	0	3	0	0	0	0	0	0	0	0
Starch and sugar processing metabolism	Starch and sucrose metabolism	phosphocarrier_protein_HPr	0	0	0	0	2	2	0	0	0	0
Starch and sugar processing metabolism	Starch and sucrose metabolism	starch_synthase	0	2	0	2	2	0	0	0	0	0
Starch and sugar processing metabolism	Starch and sucrose metabolism	starch-binding_protein	0	0	0	0	0	0	0	0	3	0
Starch and sugar processing metabolism	Starch and sucrose metabolism	sugar_phosphate_isomerase	0	0	0	2	0	0	0	0	0	0
Starch and sugar processing metabolism	Starch and sucrose metabolism	UDP-glucose_6-dehydrogenase	0	0	0	0	3	0	0	0	0	0
Stress	Stress	alkaline_shock_protein	0	0	0	0	15	0	0	0	0	0
Stress	Stress	carbon_starvation_protein_CstA	0	0	0	2	4	0	0	0	0	0
Stress	Stress	chemical-damaging_agent_resistance_protein_C	0	0	0	0	0	0	0	0	0	2
Stress	Stress	heat_shock_protein_Hsp20	0	0	0	2	0	0	0	0	0	0
Stress	Stress	heat_shock_protein_Hsp21	10	10	6	20	0	3	7	8	13	6
Stress	Stress	PspA/IM30_family_protein	4	0	0	0	2	0	0	0	0	0
Stress	Stress	stringent_starvation_protein_A	0	0	0	0	2	0	0	0	0	0
Stress	Stress	universal_stress_protein	0	10	0	6	23	10	2	8	13	5
Stress	Sulfur	sulfurtransferase	2	5	0	2	0	0	0	0	4	0
Transcription/Translation	Transcription	AsnC_family_transcriptional_regulator	0	0	3	0	0	0	0	0	0	0
Transcription/Translation	Transcription	Crp/Fnr_family_transcriptional_regulator	10	8	0	8	18	2	3	9	6	7
Transcription/Translation	Transcription	DNA-directed_RNA_polymerase	16	13	0	19	44	16	3	7	11	8
Transcription/Translation	Transcription	elongation_factor	19	33	0	57	99	62	8	27	17	52
Transcription/Translation	Transcription	elongation_factor_partial	0	0	0	0	0	0	0	0	0	3
Transcription/Translation	Transcription	elongation_factor2_	0	2	0	0	12	0	0	0	0	0
Transcription/Translation	Transcription	LuxR_family_transcriptional_regulator	0	0	0	0	2	0	0	0	0	0
Transcription/Translation	Transcription	LysR_family_transcriptional_regulator	0	0	0	0	5	0	0	0	0	0
Transcription/Translation	Transcription	MarR_family_transcriptional_regulator	0	0	0	2	0	0	0	0	0	0
Transcription/Translation	Transcription	ModE_family_transcriptional_regulator	0	0	0	0	3	0	0	0	3	0
Transcription/Translation	Transcription	nitrate/nitrite_response_regulator_protein_NarL	0	0	0	0	2	0	0	0	0	0
Transcription/Translation	Transcription	polynucleotide_phosphorylase	2	0	0	2	9	5	0	0	0	3
Transcription/Translation	Transcription	polynucleotide_phosphorylase/polyadenylase	0	0	0	0	4	3	0	0	0	0
Transcription/Translation	Transcription	polyribonucleotide_nucleotidyltransferase	9	3	3	12	0	3	4	4	10	5
Transcription/Translation	Transcription	PucR_family_transcriptional_regulator	0	0	0	0	4	0	0	0	0	0
Transcription/Translation	Transcription	sigma_54_modulation_protein/ribosomal_proteinS30EA	4	0	0	0	4	0	0	0	0	0
Transcription/Translation	Transcription	transcription_elongation_factor_NusA	3	0	0	2	2	0	0	0	3	0
Transcription/Translation	Transcription	transcription_termination_factor_Rho	0	4	0	0	2	0	0	2	0	0
Transcription/Translation	Transcription	transcriptional_regulator	6	4	3	10	6	2	3	4	6	7
Transcription/Translation	Transcription	transketolase	0	2	0	0	2	0	0	0	0	0
Transcription/Translation	Transcription	XRE_family_transcriptional_regulator	3	0	0	2	5	0	0	0	2	0
Transcription/Translation	Translation	30S_ribosomal_protein	21	30	5	38	88	48	7	9	25	24
Transcription/Translation	Translation	50S_ribosomal_protein	21	15	2	34	120	62	0	2	29	19
Transcription/Translation	Translation	NusG_antitermination_factor	0	0	0	0	3	0	0	0	0	0
Transcription/Translation	Translation	peptide_chain_release_factor_2	0	0	0	2	0	0	0	0	0	0
Transcription/Translation	Translation	protein-synthesizing_GTPase_partial	0	0	0	0	0	0	0	0	0	2
Transcription/Translation	Translation	ribosomal_subunit_interface_protein	0	3	0	3	3	0	0	3	2	0
Transcription/Translation	Translation	ribosome_recycling_factor	0	0	0	0	3	0	0	0	0	0
Transcription/Translation	Translation	ribosome-binding_factor_A	0	0	0	0	3	0	0	0	0	0
Transcription/Translation	Translation	RNA_methyltransferase	0	0	0	0	3	0	0	0	0	0
Transcription/Translation	Translation	RNA-binding_protein	0	0	0	0	0	2	0	0	0	0
Transcription/Translation	Translation	translation_elongation_factor	0	7	0	5	10	6	0	0	14	2
Transcription/Translation	Translation	translation_factor_Sua5	2	0	0	0	0	0	0	0	0	0
Transcription/Translation	Translation	translation_initiation_factor_IF-2_partial	0	3	0	5	5	0	2	3	2	2
Transcription/Translation	tRNA	alanyl-tRNA_synthetase	0	0	0	0	3	0	0	0	0	0
Transcription/Translation	tRNA	arginyl-tRNA_synthetase	0	0	0	0	7	0	0	0	0	0
Transcription/Translation	tRNA	asparaginyl-tRNA_synthase	0	0	0	0	0	2	0	0	0	0
Transcription/Translation	tRNA	aspartyl-tRNA_synthase	0	0	0	0	3	2	0	0	0	0
Transcription/Translation	tRNA	glycine-tRNA_synthetase_subunit_beta	0	2	0	3	8	0	0	3	4	3
Transcription/Translation	tRNA	histidine-tRNA_ligase	0	0	0	0	2	0	0	0	0	0
Transcription/Translation	tRNA	histidyl-tRNA_synthase	0	0	0	0	2	0	0	0	0	0
Transcription/Translation	tRNA	isoleucyl-tRNA_synthase	0	0	0	0	2	0	0	0	0	0
Transcription/Translation	tRNA	lysyl-tRNA_synthetase	0	0	0	0	2	0	0	0	0	0
Transcription/Translation	tRNA	methionyl-tRNA_synthetase	0	0	0	0	2	0	0	0	0	2
Transcription/Translation	tRNA	phenylalanine-tRNA_ligase_beta_subunit	0	3	0	2	0	0	2	0	0	0
Transcription/Translation	tRNA	phenylalanyl-tRNA_synthetase	3	0	2	0	3	0	0	0	2	0
Transcription/Translation	tRNA	prolyl-tRNA_synthetase	0	2	0	0	5	0	0	2	0	0
Transcription/Translation	tRNA	threonyl-tRNA_synthetase	2	0	0	2	0	0	0	0	0	0
Transcription/Translation	tRNA	valyl-tRNA_synthetase	0	0	0	0	3	0	0	0	2	0
Virulence	Adherence	hemagglutinin_HagA	0	0	5	0	0	0	3	0	2	0
Virulence	Adherence	hemagglutinin_protein_HagE	0	2	0	0	0	0	0	0	0	0
Virulence	Adherence	fimbrilin	0	0	0	0	0	0	0	2	0	0
Virulence	Adherence	Major_fimbrium_subunit_FimA_type-1	0	0	0	0	0	0	0	0	5	0
Virulence	Adherence	Mfa1_fimbriae_associated_protein	0	0	2	0	0	0	0	0	0	0
Virulence	Adherence	Mfa1_fimbrilin	0	0	3	0	0	0	0	2	5	0
Virulence	Immunogenicity	immunoreactive_53_kDa_antigen_PG123	0	0	0	0	0	0	0	0	3	0
Virulence	Immunogenicity	major_outer_sheath_protein	9	0	0	0	0	0	0	0	2	0
Virulence	Immunogenicity	S-layer_protein	21	2	2	8	0	0	3	6	2	5
Virulence	Immunogenicity	surface_layer_protein_A	14	0	4	7	0	0	8	6	22	11
Virulence	Immunogenicity	surface_layer_protein_B	43	4	7	17	0	0	16	17	59	10
Virulence	Iron acquisition	iron_ABC_transporter_ATP-binding_protein	0	0	0	0	2	0	0	0	3	0
Virulence	Iron acquisition	iron_ABC_transporter_substrate-binding_protein	0	0	0	0	10	0	0	0	0	0
Virulence	Iron acquisition	iron_transporter_FeoB	0	0	0	0	2	2	0	0	0	0
Virulence	Iron acquisition	Iron-binding_protein_IscA	0	0	0	0	0	0	2	0	2	0
Virulence	Iron acquisition	iron-dependent_repressor_IdeR	2	0	0	0	0	0	0	0	0	0
Virulence	Iron acquisition	iron-sulfur_cluster-binding_protein	0	2	0	0	2	0	0	0	0	0
Virulence	Iron acquisition	protein_involved_in_heme_utilization	0	11	0	0	14	8	0	0	0	0
Virulence	Iron acquisition/Porphyrin biosynthesis	enterobactin_synthase_subunit_E	0	0	0	0	0	2	0	0	0	0
Virulence	Iron acquisition/Porphyrin biosynthesis	glutamate-1-semialdehyde_21-aminomutase	0	13	0	19	20	0	0	0	0	3
Virulence	Iron acquisition/Porphyrin biosynthesis	glutamate-1-semialdehyde_aminotransferase	0	0	0	0	4	0	0	0	0	0
Virulence	Iron acquisition/Porphyrin biosynthesis	sirohydrochlorin_cobaltochelatase	0	0	3	0	0	0	0	0	0	0
Virulence	Iron acquisition/Porphyrin biosynthesis	uroporphyrinogen_decarboxylase	0	0	0	0	2	0	0	0	0	0
Virulence	Motility	chemotaxis_protein_CheY	0	0	0	2	6	0	0	0	2	0
Virulence	Motility	diguanylate_cyclase	0	0	0	0	13	0	0	0	0	0
Virulence	Motility	filament_protein_A	0	0	0	0	0	0	0	6	6	0
Virulence	Motility	flagellar_filament_core_protein	0	3	0	2	0	0	0	3	7	0
Virulence	Motility	flagellar_motor_protein	0	0	0	0	3	6	0	3	0	2
Virulence	Motility	flagellin	47	18	6	37	0	2	52	29	38	24
Virulence	Motility	methyl-accepting_chemotaxis_protein	0	0	0	0	3	0	0	0	0	0
Virulence	Protease	gingipain	0	0	2	0	0	0	0	3	20	0
